# Supplementary material for: Dataset of breath research manuscripts curated using PubMed search strings from 1995–2016
Source: Data Brief. 2018 May 2;18:1711–24. doi: 10.1016/j.dib.2018.04.063 (PMC5998180; doi:10.1016/j.dib.2018.04.063)
Supplement: Supplementary file 4 — Supplementary material [file mmc4.xlsx]

## Sheet: 15-Aerosols
Title	URL	Description	Details	ShortDetails	Resource	Type	Identifiers	Db	EntrezUID	Properties
Markers of nucleic acids and proteins oxidation among office workers exposed to air pollutants including (nano)TiO2 particles.	/pubmed/28263525	Pelclova D, Zdimal V, Kacer P, Vlckova S, Fenclova Z, Navratil T, Komarc M, Schwarz J, Zikova N, Makes O, Zakharov S.	Neuro Endocrinol Lett. 2016 Dec 18;37(Suppl1):13-16.	Neuro Endocrinol Lett. 2016	PubMed	citation	PMID:28263525	pubmed	28263525	create date:2017/03/07 | first author:Pelclova D
Impact of Exhaled Breath Acetone in the Prognosis of Patients with Heart Failure with Reduced Ejection Fraction (HFrEF). One Year of Clinical Follow-up.	/pubmed/28030609	Marcondes-Braga FG, Batista GL, Gutz IG, Saldiva PH, Mangini S, Issa VS, Ayub-Ferreira SM, Bocchi EA, Pereira AC, Bacal F.	PLoS One. 2016 Dec 28;11(12):e0168790. doi: 10.1371/journal.pone.0168790. eCollection 2016.	PLoS One. 2016	PubMed	citation	PMID:28030609 | PMCID:PMC5193433	pubmed	28030609	create date:2016/12/29 | first author:Marcondes-Braga FG
A new method for measuring lung deposition efficiency of airborne nanoparticles in a single breath.	/pubmed/27819335	Jakobsson JK, Hedlund J, Kumlin J, Wollmer P, LÃ¶ndahl J.	Sci Rep. 2016 Nov 7;6:36147. doi: 10.1038/srep36147.	Sci Rep. 2016	PubMed	citation	PMID:27819335 | PMCID:PMC5098138	pubmed	27819335	create date:2016/11/08 | first author:Jakobsson JK
Hierarchical patterning of hydrogels by replica molding of impregnated breath figures leads to superoleophobicity.	/pubmed/27775743	Arora JS, Cremaldi JC, Holleran MK, Ponnusamy T, Sunkara B, He J, Pesika NS, John VT.	Nanoscale. 2016 Nov 3;8(43):18446-18453.	Nanoscale. 2016	PubMed	citation	PMID:27775743	pubmed	27775743	create date:2016/11/04 | first author:Arora JS
Low Levels of Exhaled Surfactant Protein A Associated With BOS After Lung Transplantation.	/pubmed/27795995	Ericson PA, Mirgorodskaya E, Hammar OS, Viklund EA, Almstrand AR, Larsson PJ, Riise GC, Olin AC.	Transplant Direct. 2016 Aug 26;2(9):e103. eCollection 2016 Sep.	Transplant Direct. 2016	PubMed	citation	PMID:27795995 | PMCID:PMC5068199	pubmed	27795995	create date:2016/11/01 | first author:Ericson PA
Inhalation of tobramycin using simulated cystic fibrosis patient profiles.	/pubmed/27133552	Haynes A, Geller D, Weers J, Ament B, Pavkov R, Malcolmson R, Debonnett L, Mastoridis P, Yadao A, Heuerding S.	Pediatr Pulmonol. 2016 Nov;51(11):1159-1167. doi: 10.1002/ppul.23451. Epub 2016 May 1.	Pediatr Pulmonol. 2016	PubMed	citation	PMID:27133552	pubmed	27133552	create date:2016/10/18 | first author:Haynes A
A systematic review of comparative studies of tiotropium RespimatÂ® and tiotropium HandiHalerÂ® in patients with chronic obstructive pulmonary disease: does inhaler choice matter?	/pubmed/27724909	Dahl R, Kaplan A.	BMC Pulm Med. 2016 Oct 11;16(1):135. Review.	BMC Pulm Med. 2016	PubMed	citation	PMID:27724909 | PMCID:PMC5057252	pubmed	27724909	create date:2016/10/12 | first author:Dahl R
Respiratory symptoms, sleep-disordered breathing and biomarkers in nocturnal gastroesophageal reflux.	/pubmed/27646537	Emilsson Ã–I, BenediktsdÃ³ttir B, Ã“lafsson Ã, Cook E, JÃºlÃ­usson S, BjÃ¶rnsson ES, GuÃ°laugsdÃ³ttir S, GuÃ°mundsdÃ³ttir AS, Mirgorodskaya E, LjungstrÃ¶m E, ArnardÃ³ttir ES, GÃ­slason Ãž, Janson C, Olin AC.	Respir Res. 2016 Sep 20;17(1):115. doi: 10.1186/s12931-016-0431-7. Erratum in: Respir Res. 2016 Oct 18;17 (1):130.	Respir Res. 2016	PubMed	citation	PMID:27646537 | PMCID:PMC5029098	pubmed	27646537	create date:2016/09/21 | first author:Emilsson Ã–I
Breath biomarkers in toxicology.	/pubmed/27585664	Pleil JD.	Arch Toxicol. 2016 Nov;90(11):2669-2682. Epub 2016 Sep 1. Review.	Arch Toxicol. 2016	PubMed	citation	PMID:27585664	pubmed	27585664	create date:2016/09/03 | first author:Pleil JD
Numerical simulation of emitted particle characteristics and airway deposition distribution of Symbicort(Â®) Turbuhaler(Â®) dry powder fixed combination aerosol drug.	/pubmed/27552906	Farkas Ã, JÃ³kay Ã, BalÃ¡shÃ¡zy I, FÃ¼ri P, MÃ¼ller V, Tomisa G, HorvÃ¡th A.	Eur J Pharm Sci. 2016 Oct 10;93:371-9. doi: 10.1016/j.ejps.2016.08.036. Epub 2016 Aug 21.	Eur J Pharm Sci. 2016	PubMed	citation	PMID:27552906	pubmed	27552906	create date:2016/08/25 | first author:Farkas Ã
Augmenting regional and targeted delivery in the pulmonary acinus using magnetic particles.	/pubmed/27547034	Ostrovski Y, Hofemeier P, Sznitman J.	Int J Nanomedicine. 2016 Jul 26;11:3385-95. doi: 10.2147/IJN.S102138. eCollection 2016.	Int J Nanomedicine. 2016	PubMed	citation	PMID:27547034 | PMCID:PMC4968997	pubmed	27547034	create date:2016/08/23 | first author:Ostrovski Y
A Well-Mixed Computational Model for Estimating Room Air Levels of Selected Constituents from E-Vapor Product Use.	/pubmed/27537903	Rostami AA, Pithawalla YB, Liu J, Oldham MJ, Wagner KA, Frost-Pineda K, Sarkar MA.	Int J Environ Res Public Health. 2016 Aug 16;13(8). pii: E828. doi: 10.3390/ijerph13080828.	Int J Environ Res Public Health. 2016	PubMed	citation	PMID:27537903 | PMCID:PMC4997514	pubmed	27537903	create date:2016/08/19 | first author:Rostami AA
Influence of ruminal methane on digesta retention and digestive physiology in non-lactating dairy cattle.	/pubmed/27452637	Dittmann MT, Hammond KJ, Kirton P, Humphries DJ, Crompton LA, Ortmann S, Misselbrook TH, SÃ¼dekum KH, Schwarm A, Kreuzer M, Reynolds CK, Clauss M.	Br J Nutr. 2016 Sep;116(5):763-73. doi: 10.1017/S0007114516002701. Epub 2016 Jul 25.	Br J Nutr. 2016	PubMed	citation	PMID:27452637	pubmed	27452637	create date:2016/07/28 | first author:Dittmann MT
Development of inhalable hyaluronan/mannitol composite dry powders for flucytosine repositioning in local therapy of lung infections.	/pubmed/27449745	Costabile G, d'Angelo I, d'Emmanuele di Villa Bianca R, Mitidieri E, Pompili B, Del Porto P, Leoni L, Visca P, Miro A, Quaglia F, Imperi F, Sorrentino R, Ungaro F.	J Control Release. 2016 Sep 28;238:80-91. doi: 10.1016/j.jconrel.2016.07.029. Epub 2016 Jul 19.	J Control Release. 2016	PubMed	citation	PMID:27449745	pubmed	27449745	create date:2016/07/28 | first author:Costabile G
Airborne virus detection by a sensing system using a disposable integrated impaction device.	/pubmed/27447200	Takenaka K, Togashi S, Miyake R, Sakaguchi T, Hide M.	J Breath Res. 2016 Jul 22;10(3):036009. doi: 10.1088/1752-7155/10/3/036009.	J Breath Res. 2016	PubMed	citation	PMID:27447200	pubmed	27447200	create date:2016/07/23 | first author:Takenaka K
Assessment of nanoparticles and metal exposure of airport workers using exhaled breath condensate.	/pubmed/27409350	Marie-Desvergne C, Dubosson M, Touri L, Zimmermann E, Gaude-MÃ´me M, Leclerc L, Durand C, Klerlein M, Molinari N, Vachier I, Chanez P, Mossuz VC.	J Breath Res. 2016 Jul 13;10(3):036006. doi: 10.1088/1752-7155/10/3/036006.	J Breath Res. 2016	PubMed	citation	PMID:27409350	pubmed	27409350	create date:2016/07/15 | first author:Marie-Desvergne C
Optimizing the Entrainment Geometry of a Dry Powder Inhaler: Methodology and Preliminary Results.	/pubmed/27401410	Kopsch T, Murnane D, Symons D.	Pharm Res. 2016 Nov;33(11):2668-79. doi: 10.1007/s11095-016-1992-3. Epub 2016 Jul 11.	Pharm Res. 2016	PubMed	citation	PMID:27401410 | PMCID:PMC5040745	pubmed	27401410	create date:2016/07/13 | first author:Kopsch T
Leukotrienes in exhaled breath condensate and fractional exhaled nitric oxide in workers exposed to TiO2 nanoparticles.	/pubmed/27356965	Pelclova D, Zdimal V, Kacer P, Fenclova Z, Vlckova S, Komarc M, Navratil T, Schwarz J, Zikova N, Makes O, Syslova K, Belacek J, Zakharov S.	J Breath Res. 2016 Jun 30;10(3):036004. doi: 10.1088/1752-7155/10/3/036004.	J Breath Res. 2016	PubMed	citation	PMID:27356965	pubmed	27356965	create date:2016/07/01 | first author:Pelclova D
Associations of oxidative stress and inflammatory biomarkers with chemically-characterized air pollutant exposures in an elderly cohort.	/pubmed/27336235	Zhang X, Staimer N, Gillen DL, Tjoa T, Schauer JJ, Shafer MM, Hasheminassab S, Pakbin P, Vaziri ND, Sioutas C, Delfino RJ.	Environ Res. 2016 Oct;150:306-19. doi: 10.1016/j.envres.2016.06.019. Epub 2016 Jun 21.	Environ Res. 2016	PubMed	citation	PMID:27336235 | PMCID:PMC5003670	pubmed	27336235	create date:2016/06/24 | first author:Zhang X
In Vitro Comparison of a Vibrating Mesh Nebulizer Operating in Inspiratory Synchronized and Continuous Nebulization Modes During Noninvasive Ventilation.	/pubmed/27310926	Michotte JB, Staderini E, Le Pennec D, Dugernier J, Rusu R, Roeseler J, Vecellio L, Liistro G, Reychler G.	J Aerosol Med Pulm Drug Deliv. 2016 Aug;29(4):328-36. doi: 10.1089/jamp.2015.1243. Epub 2016 Jun 16.	J Aerosol Med Pulm Drug Deliv. 2016	PubMed	citation	PMID:27310926	pubmed	27310926	create date:2016/06/17 | first author:Michotte JB
Î”(9)-Tetrahydrocannabinol concentrations in exhaled breath and physiological effects following cannabis intake - A pilot study using illicit cannabis.	/pubmed/27288550	Coucke L, Massarini E, Ostijn Z, Beck O, Verstraete AG.	Clin Biochem. 2016 Sep;49(13-14):1072-7. doi: 10.1016/j.clinbiochem.2016.06.003. Epub 2016 Jun 8.	Clin Biochem. 2016	PubMed	citation	PMID:27288550	pubmed	27288550	create date:2016/06/12 | first author:Coucke L
[Airway oxidative stress and inflammation markers in chronic obstructive pulmonary diseases(COPD) patients are linked with exposure to traffic-related air pollution: a panel study].	/pubmed/27141896	Chen J, Zhao Q, Liu BB, Wang J, Xu HB, Zhang Y, Song XM, He B, Huang W.	Zhonghua Yu Fang Yi Xue Za Zhi. 2016 May;50(5):411-7. doi: 10.3760/cma.j.issn.0253-9624.2016.05.005. Chinese.	Zhonghua Yu Fang Yi Xue Za Zhi. 2016	PubMed	citation	PMID:27141896	pubmed	27141896	create date:2016/05/05 | first author:Chen J
Binary breath figures for straightforward and controllable self-assembly of microspherical caps.	/pubmed/27139817	Gong J, Xu B, Tao X, Li L.	Phys Chem Chem Phys. 2016 May 11;18(19):13629-37. doi: 10.1039/c6cp01538g.	Phys Chem Chem Phys. 2016	PubMed	citation	PMID:27139817	pubmed	27139817	create date:2016/05/04 | first author:Gong J
The development of a single-use, capsule-free multi-breath tobramycin dry powder inhaler for the treatment of cystic fibrosis.	/pubmed/27063852	Zhu B, Padroni M, Colombo G, Phillips G, Crapper J, Young PM, Traini D.	Int J Pharm. 2016 Dec 5;514(2):392-398. doi: 10.1016/j.ijpharm.2016.04.009. Epub 2016 Apr 5.	Int J Pharm. 2016	PubMed	citation	PMID:27063852	pubmed	27063852	create date:2016/04/12 | first author:Zhu B
Systematic Review of Errors in Inhaler Use: Has Patient Technique Improved Over Time?	/pubmed/27060726	Sanchis J, Gich I, Pedersen S; Aerosol Drug Management Improvement Team (ADMIT)..	Chest. 2016 Aug;150(2):394-406. doi: 10.1016/j.chest.2016.03.041. Epub 2016 Apr 7. Review.	Chest. 2016	PubMed	citation	PMID:27060726	pubmed	27060726	create date:2016/04/10 | first author:Sanchis J
Characterization of exhaled breath particles collected by an electret filter technique.	/pubmed/26987381	Tinglev Ã…D, Ullah S, Ljungkvist G, Viklund E, Olin AC, Beck O.	J Breath Res. 2016 Mar 17;10(2):026001. doi: 10.1088/1752-7155/10/2/026001.	J Breath Res. 2016	PubMed	citation	PMID:26987381	pubmed	26987381	create date:2016/03/19 | first author:Tinglev Ã…D
Indoor air quality due to secondhand smoke: Signals from selected hospitality locations in rural and urban areas of Bangalore and Dharwad districts in Karnataka, India.	/pubmed/26960527	Travers MJ, Nayak NS, Annigeri VB, Billava NN.	Indian J Cancer. 2015 Oct-Dec;52(4):708-13. doi: 10.4103/0019-509X.178447.	Indian J Cancer. 2015	PubMed	citation	PMID:26960527	pubmed	26960527	create date:2016/03/11 | first author:Travers MJ
Collecting Protein Biomarkers in Breath Using Electret Filters: A Preliminary Method on New Technical Model and Human Study.	/pubmed/26934615	Li W, Pi X, Qiao P, Liu H.	PLoS One. 2016 Mar 2;11(3):e0150481. doi: 10.1371/journal.pone.0150481. eCollection 2016.	PLoS One. 2016	PubMed	citation	PMID:26934615 | PMCID:PMC4775061	pubmed	26934615	create date:2016/03/05 | first author:Li W
Bioaerosol production by patients with tuberculosis during normal tidal breathing: implications for transmission risk.	/pubmed/26917579	Wurie FB, Lawn SD, Booth H, Sonnenberg P, Hayward AC.	Thorax. 2016 Jun;71(6):549-54. doi: 10.1136/thoraxjnl-2015-207295. Epub 2016 Feb 25.	Thorax. 2016	PubMed	citation	PMID:26917579	pubmed	26917579	create date:2016/02/27 | first author:Wurie FB
Amino-functionalized breath-figure cavities in polystyrene-alumina hybrid films: effect of particle concentration and dispersion.	/pubmed/26899425	V L, Raju A, V G R, Pancrecious JK, T P D R, C P.	Phys Chem Chem Phys. 2016 Mar 14;18(10):7367-73. doi: 10.1039/c6cp00012f. Epub 2016 Feb 22.	Phys Chem Chem Phys. 2016	PubMed	citation	PMID:26899425	pubmed	26899425	create date:2016/02/24 | first author:V L
Deep Inspiration Breath Hold-Based Radiation Therapy: A Clinical Review.	/pubmed/26867877	Boda-Heggemann J, Knopf AC, Simeonova-Chergou A, Wertz H, Stieler F, Jahnke A, Jahnke L, Fleckenstein J, Vogel L, Arns A, Blessing M, Wenz F, Lohr F.	Int J Radiat Oncol Biol Phys. 2016 Mar 1;94(3):478-92. doi: 10.1016/j.ijrobp.2015.11.049. Epub 2015 Dec 17. Review.	Int J Radiat Oncol Biol Phys. 2016	PubMed	citation	PMID:26867877	pubmed	26867877	create date:2016/02/13 | first author:Boda-Heggemann J
An online method for the analysis of volatile organic compounds in electronic cigarette aerosol based on proton transfer reaction mass spectrometry.	/pubmed/26864521	Breiev K, Burseg KM, O'Connell G, Hartungen E, Biel SS, Cahours X, Colard S, MÃ¤rk TD, Sulzer P.	Rapid Commun Mass Spectrom. 2016 Mar 30;30(6):691-7. doi: 10.1002/rcm.7487.	Rapid Commun Mass Spectrom. 2016	PubMed	citation	PMID:26864521 | PMCID:PMC4755144	pubmed	26864521	create date:2016/02/13 | first author:Breiev K
Oxidative stress markers are elevated in exhaled breath condensate of workers exposed to nanoparticles during iron oxide pigment production.	/pubmed/26828137	Pelclova D, Zdimal V, Kacer P, Fenclova Z, Vlckova S, Syslova K, Navratil T, Schwarz J, Zikova N, Barosova H, Turci F, Komarc M, Pelcl T, Belacek J, Kukutschova J, Zakharov S.	J Breath Res. 2016 Feb 1;10(1):016004. doi: 10.1088/1752-7155/10/1/016004.	J Breath Res. 2016	PubMed	citation	PMID:26828137	pubmed	26828137	create date:2016/02/02 | first author:Pelclova D
Spatial visualization of theoretical nanoparticle deposition in the human respiratory tract.	/pubmed/26734636	Sturm R.	Ann Transl Med. 2015 Dec;3(21):326. doi: 10.3978/j.issn.2305-5839.2015.12.19.	Ann Transl Med. 2015	PubMed	citation	PMID:26734636 | PMCID:PMC4691007	pubmed	26734636	create date:2016/01/07 | first author:Sturm R
WO3 Nanofiber-Based Biomarker Detectors Enabled by Protein-Encapsulated Catalyst Self-Assembled on Polystyrene Colloid Templates.	/pubmed/26728087	Choi SJ, Kim SJ, Cho HJ, Jang JS, Lin YM, Tuller HL, Rutledge GC, Kim ID.	Small. 2016 Feb 17;12(7):911-20. doi: 10.1002/smll.201502905. Epub 2016 Jan 5.	Small. 2016	PubMed	citation	PMID:26728087	pubmed	26728087	create date:2016/01/06 | first author:Choi SJ
Assessing Effectiveness of Ceiling-Ventilated Mock Airborne Infection Isolation Room in Preventing Hospital-Acquired Influenza Transmission to Health Care Workers.	/pubmed/28529344	Thatiparti DS, Ghia U, Mead KR.	ASHRAE Trans. 2016;122(2):35-46.	ASHRAE Trans. 2016	PubMed	citation	PMID:28529344 | PMCID:PMC5438175	pubmed	28529344	create date:2016/01/01 | first author:Thatiparti DS
Surfactant Protein A in Exhaled Endogenous Particles Is Decreased in Chronic Obstructive Pulmonary Disease (COPD) Patients: A Pilot Study.	/pubmed/26656890	LÃ¤rstad M, Almstrand AC, Larsson P, Bake B, Larsson S, LjungstrÃ¶m E, Mirgorodskaya E, Olin AC.	PLoS One. 2015 Dec 11;10(12):e0144463. doi: 10.1371/journal.pone.0144463. eCollection 2015.	PLoS One. 2015	PubMed	citation	PMID:26656890 | PMCID:PMC4676630	pubmed	26656890	create date:2015/12/15 | first author:LÃ¤rstad M
Markers of oxidative damage of nucleic acids and proteins among workers exposed to TiO2 (nano) particles.	/pubmed/26644454	Pelclova D, Zdimal V, Fenclova Z, Vlckova S, Turci F, Corazzari I, Kacer P, Schwarz J, Zikova N, Makes O, Syslova K, Komarc M, Belacek J, Navratil T, Machajova M, Zakharov S.	Occup Environ Med. 2016 Feb;73(2):110-8. doi: 10.1136/oemed-2015-103161. Epub 2015 Dec 7.	Occup Environ Med. 2016	PubMed	citation	PMID:26644454	pubmed	26644454	create date:2015/12/09 | first author:Pelclova D
Treatment Planning Studies in Patient Data With Scanned Carbon Ion Beams for Catheter-Free Ablation of Atrial Fibrillation.	/pubmed/26638826	Constantinescu A, Lehmann HI, Packer DL, Bert C, Durante M, Graeff C.	J Cardiovasc Electrophysiol. 2016 Mar;27(3):335-44. doi: 10.1111/jce.12888. Epub 2016 Jan 22.	J Cardiovasc Electrophysiol. 2016	PubMed	citation	PMID:26638826	pubmed	26638826	create date:2015/12/08 | first author:Constantinescu A
Potential of Mass Spectrometry in Developing Clinical Laboratory Biomarkers of Nonvolatiles in Exhaled Breath.	/pubmed/26578691	Beck O, Olin AC, Mirgorodskaya E.	Clin Chem. 2016 Jan;62(1):84-91. doi: 10.1373/clinchem.2015.239285. Epub 2015 Nov 17. Review.	Clin Chem. 2016	PubMed	citation	PMID:26578691	pubmed	26578691	create date:2015/11/19 | first author:Beck O
Multivariate Analysis of Effects of Asthmatic Patient Respiratory Profiles on the In Vitro Performance of a Reservoir Multidose and a Capsule-Based Dry Powder Inhaler.	/pubmed/26572643	Buttini F, Pasquali I, Brambilla G, Copelli D, Alberi MD, Balducci AG, Bettini R, Sisti V.	Pharm Res. 2016 Mar;33(3):701-15. doi: 10.1007/s11095-015-1820-1. Epub 2015 Nov 16.	Pharm Res. 2016	PubMed	citation	PMID:26572643 | PMCID:PMC4744254	pubmed	26572643	create date:2015/11/18 | first author:Buttini F
Optimal directional volatile transport in retronasal olfaction.	/pubmed/26553982	Ni R, Michalski MH, Brown E, Doan N, Zinter J, Ouellette NT, Shepherd GM.	Proc Natl Acad Sci U S A. 2015 Nov 24;112(47):14700-4. doi: 10.1073/pnas.1511495112. Epub 2015 Nov 9.	Proc Natl Acad Sci U S A. 2015	PubMed	citation	PMID:26553982 | PMCID:PMC4664350	pubmed	26553982	create date:2015/11/11 | first author:Ni R
Optical diagnostics study of air flow and powder fluidisation in NexthalerÂ®--Part I: Studies with lactose placebo formulation.	/pubmed/26545309	Pasquali I, Merusi C, Brambilla G, Long EJ, Hargrave GK, Versteeg HK.	Int J Pharm. 2015 Dec 30;496(2):780-91. doi: 10.1016/j.ijpharm.2015.10.072. Epub 2015 Nov 3.	Int J Pharm. 2015	PubMed	citation	PMID:26545309	pubmed	26545309	create date:2015/11/08 | first author:Pasquali I
Measurement of Lung Phosphatidylcholines in Exhaled Breath Particles by a Convenient Collection Procedure.	/pubmed/26505278	Ullah S, Sandqvist S, Beck O.	Anal Chem. 2015 Nov 17;87(22):11553-60. doi: 10.1021/acs.analchem.5b03433. Epub 2015 Nov 6.	Anal Chem. 2015	PubMed	citation	PMID:26505278	pubmed	26505278	create date:2015/10/28 | first author:Ullah S
The future of airborne sulfur-containing particles in the absence of fossil fuel sulfur dioxide emissions.	/pubmed/26483454	Perraud V, Horne JR, Martinez AS, Kalinowski J, Meinardi S, Dawson ML, Wingen LM, Dabdub D, Blake DR, Gerber RB, Finlayson-Pitts BJ.	Proc Natl Acad Sci U S A. 2015 Nov 3;112(44):13514-9. doi: 10.1073/pnas.1510743112. Epub 2015 Oct 19.	Proc Natl Acad Sci U S A. 2015	PubMed	citation	PMID:26483454 | PMCID:PMC4640726	pubmed	26483454	create date:2015/10/21 | first author:Perraud V
In Vitro Tests for Aerosol Deposition. IV: Simulating Variations in Human Breath Profiles for Realistic DPI Testing.	/pubmed/26447531	Delvadia RR, Wei X, Longest PW, Venitz J, Byron PR.	J Aerosol Med Pulm Drug Deliv. 2016 Apr;29(2):196-206. doi: 10.1089/jamp.2015.1215. Epub 2015 Oct 8.	J Aerosol Med Pulm Drug Deliv. 2016	PubMed	citation	PMID:26447531 | PMCID:PMC5079450	pubmed	26447531	create date:2015/10/09 | first author:Delvadia RR
Detecting Lung Diseases from Exhaled Aerosols: Non-Invasive Lung Diagnosis Using Fractal Analysis and SVM Classification.	/pubmed/26422016	Xi J, Zhao W, Yuan JE, Kim J, Si X, Xu X.	PLoS One. 2015 Sep 30;10(9):e0139511. doi: 10.1371/journal.pone.0139511. eCollection 2015.	PLoS One. 2015	PubMed	citation	PMID:26422016 | PMCID:PMC4589383	pubmed	26422016	create date:2015/10/01 | first author:Xi J
First report on the pharmacokinetics of tramadol and O-desmethyltramadol in exhaled breath compared to plasma and oral fluid after a single oral dose.	/pubmed/26388171	Meyer MR, Rosenborg S, Stenberg M, Beck O.	Biochem Pharmacol. 2015 Dec 1;98(3):502-10. doi: 10.1016/j.bcp.2015.09.008. Epub 2015 Sep 18.	Biochem Pharmacol. 2015	PubMed	citation	PMID:26388171	pubmed	26388171	create date:2015/09/22 | first author:Meyer MR
Reversibility of pulmonary function after inhaling salbutamol in different doses and body postures in asthmatic children.	/pubmed/26341548	Visser R, Kelderman S, de Jongh FH, van der Palen J, Thio BJ.	Respir Med. 2015 Oct;109(10):1274-9. doi: 10.1016/j.rmed.2015.07.015. Epub 2015 Jul 23.	Respir Med. 2015	PubMed	citation	PMID:26341548	pubmed	26341548	create date:2015/09/06 | first author:Visser R
Testing for Drugs in Exhaled Breath Collected With ExaBreath in a Drug Dependence Population: Comparison With Data Obtained in Urine After Liquid Chromatographic-Tandem Mass Spectrometric Analyses.	/pubmed/26222873	Kintz P, Mathiaux F, VillÃ©ger P, Gaulier JM.	Ther Drug Monit. 2016 Feb;38(1):135-9. doi: 10.1097/FTD.0000000000000228.	Ther Drug Monit. 2016	PubMed	citation	PMID:26222873	pubmed	26222873	create date:2015/07/30 | first author:Kintz P
Realization of ppb-Scale Toluene-Sensing Abilities with Pt-Functionalized SnO2-ZnO Core-Shell Nanowires.	/pubmed/26200934	Kim JH, Kim SS.	ACS Appl Mater Interfaces. 2015 Aug 12;7(31):17199-208. doi: 10.1021/acsami.5b04066. Epub 2015 Aug 3.	ACS Appl Mater Interfaces. 2015	PubMed	citation	PMID:26200934	pubmed	26200934	create date:2015/07/23 | first author:Kim JH
Raman microspectroscopy of exhaled breath condensate and urine in workers exposed to fine and nano TiO2 particles: a cross-sectional study.	/pubmed/26172946	Pelclova D, Barosova H, Kukutschova J, Zdimal V, Navratil T, Fenclova Z, Vlckova S, Schwarz J, Zikova N, Kacer P, Komarc M, Belacek J, Zakharov S.	J Breath Res. 2015 Jul 14;9(3):036008. doi: 10.1088/1752-7155/9/3/036008.	J Breath Res. 2015	PubMed	citation	PMID:26172946	pubmed	26172946	create date:2015/07/15 | first author:Pelclova D
Quantification of Aerosol Hydrofluoroalkane HFA-134a Elimination in the Exhaled Human Breath Following Inhaled Corticosteroids Administration.	/pubmed/26155923	Shin HW, Barletta B, Yoonessi L, Meinardi S, Leu SY, Radom-Aizik S, Randhawa I, Nussbaum E, Blake DR, Cooper DM.	Clin Transl Sci. 2015 Oct;8(5):445-50. doi: 10.1111/cts.12305. Epub 2015 Jul 8.	Clin Transl Sci. 2015	PubMed	citation	PMID:26155923 | PMCID:PMC4626293	pubmed	26155923	create date:2015/07/15 | first author:Shin HW
More Realistic Face Model Surface Improves Relevance of Pediatric In-Vitro Aerosol Studies.	/pubmed/26090661	Amirav I, Halamish A, Gorenberg M, Omar H, Newhouse MT.	PLoS One. 2015 Jun 19;10(6):e0128538. doi: 10.1371/journal.pone.0128538. eCollection 2015.	PLoS One. 2015	PubMed	citation	PMID:26090661 | PMCID:PMC4474798	pubmed	26090661	create date:2015/06/20 | first author:Amirav I
Pulmonary monoclonal antibody delivery via a portable microfluidic nebulization platform.	/pubmed/25945147	Cortez-Jugo C, Qi A, Rajapaksa A, Friend JR, Yeo LY.	Biomicrofluidics. 2015 Apr 8;9(5):052603. doi: 10.1063/1.4917181. eCollection 2015 Sep.	Biomicrofluidics. 2015	PubMed	citation	PMID:25945147 | PMCID:PMC4393410	pubmed	25945147	create date:2015/05/07 | first author:Cortez-Jugo C
Inhalable tranexamic acid for haemoptysis treatment.	/pubmed/25936858	Haghi M, van den Oetelaar W, Moir LM, Zhu B, Phillips G, Crapper J, Young PM, Traini D.	Eur J Pharm Biopharm. 2015 Jun;93:311-9. doi: 10.1016/j.ejpb.2015.04.015. Epub 2015 May 1.	Eur J Pharm Biopharm. 2015	PubMed	citation	PMID:25936858	pubmed	25936858	create date:2015/05/06 | first author:Haghi M
Tuning aerosol performance using the multibreath OrbitalÂ® dry powder inhaler device: controlling delivery parameters and aerosol performance via modification of puck orifice geometry.	/pubmed/25931324	Zhu B, Young PM, Ong HX, Crapper J, Flodin C, Qiao EL, Phillips G, Traini D.	J Pharm Sci. 2015 Jul;104(7):2169-76. doi: 10.1002/jps.24458. Epub 2015 Apr 30.	J Pharm Sci. 2015	PubMed	citation	PMID:25931324	pubmed	25931324	create date:2015/05/02 | first author:Zhu B
Comparison of the provocative concentration of methacholine causing a 20% fall in FEV1 between the AeroEclipse II breath-actuated nebulizer and the wright nebulizer in adult subjects with asthma.	/pubmed/25871542	El-Gammal AI, Killian KJ, Scime TX, Beaudin S, Schlatman A, Cockcroft DW, Gauvreau GM.	Ann Am Thorac Soc. 2015 Jul;12(7):1039-43. doi: 10.1513/AnnalsATS.201412-571BC.	Ann Am Thorac Soc. 2015	PubMed	citation	PMID:25871542	pubmed	25871542	create date:2015/04/15 | first author:El-Gammal AI
Ultrafine particle content in exhaled breath condensate in airways of asthmatic children.	/pubmed/25830607	Benor S, Alcalay Y, Domany KA, Gut G, Soferman R, Kivity S, Fireman E.	J Breath Res. 2015 Apr 1;9(2):026001. doi: 10.1088/1752-7155/9/2/026001.	J Breath Res. 2015	PubMed	citation	PMID:25830607	pubmed	25830607	create date:2015/04/02 | first author:Benor S
Optimizing an Internal Airway Percussion Device for Facilitating Exhalate Diagnostics of the Human Respiratory System.	/pubmed/25826647	Afshar-Mohajer N, Wu CY, Tsai HW, Silverman E, Davenport P, Hegde S.	J Aerosol Med Pulm Drug Deliv. 2015 Mar 31. [Epub ahead of print]	J Aerosol Med Pulm Drug Deliv. 2015	PubMed	citation	PMID:25826647	pubmed	25826647	create date:2015/04/01 | first author:Afshar-Mohajer N
Long-term safety and efficacy of tobramycin in the management of cystic fibrosis.	/pubmed/25792839	VÃ¡zquez-Espinosa E, GirÃ³n RM, GÃ³mez-Punter RM, GarcÃ­a-Castillo E, Valenzuela C, Cisneros C, Zamora E, GarcÃ­a-PÃ©rez FJ, Ancochea J.	Ther Clin Risk Manag. 2015 Mar 12;11:407-15. doi: 10.2147/TCRM.S75208. eCollection 2015. Review.	Ther Clin Risk Manag. 2015	PubMed	citation	PMID:25792839 | PMCID:PMC4362982	pubmed	25792839	create date:2015/03/21 | first author:VÃ¡zquez-Espinosa E
CFD modeling and image analysis of exhaled aerosols due to a growing bronchial tumor: towards non-invasive diagnosis and treatment of respiratory obstructive diseases.	/pubmed/25767612	Xi J, Kim J, Si XA, Corley RA, Kabilan S, Wang S.	Theranostics. 2015 Feb 6;5(5):443-55. doi: 10.7150/thno.11107. eCollection 2015.	Theranostics. 2015	PubMed	citation	PMID:25767612 | PMCID:PMC4350007	pubmed	25767612	create date:2015/03/15 | first author:Xi J
Modelling the risk of airborne infectious disease using exhaled air.	/pubmed/25702940	Issarow CM, Mulder N, Wood R.	J Theor Biol. 2015 May 7;372:100-6. doi: 10.1016/j.jtbi.2015.02.010. Epub 2015 Feb 19.	J Theor Biol. 2015	PubMed	citation	PMID:25702940	pubmed	25702940	create date:2015/02/24 | first author:Issarow CM
Method validation and application of a liquid chromatography-tandem mass spectrometry method for drugs of abuse testing in exhaled breath.	/pubmed/25687804	Stephanson N, Sandqvist S, Lambert MS, Beck O.	J Chromatogr B Analyt Technol Biomed Life Sci. 2015 Mar 15;985:189-96. doi: 10.1016/j.jchromb.2015.01.032. Epub 2015 Feb 3.	J Chromatogr B Analyt Technol Biomed Life Sci. 2015	PubMed	citation	PMID:25687804	pubmed	25687804	create date:2015/02/18 | first author:Stephanson N
Ultrafine Particles from Traffic Emissions and Children's Health (UPTECH) in Brisbane, Queensland (Australia): study design and implementation.	/pubmed/25648226	Ezz WN, Mazaheri M, Robinson P, Johnson GR, Clifford S, He C, Morawska L, Marks GB.	Int J Environ Res Public Health. 2015 Feb 2;12(2):1687-702. doi: 10.3390/ijerph120201687.	Int J Environ Res Public Health. 2015	PubMed	citation	PMID:25648226 | PMCID:PMC4344688	pubmed	25648226	create date:2015/02/05 | first author:Ezz WN
Comparison of HFNC, bubble CPAP and SiPAP on aerosol delivery in neonates: An in-vitro study.	/pubmed/25491434	Sunbul FS, Fink JB, Harwood R, Sheard MM, Zimmerman RD, Ari A.	Pediatr Pulmonol. 2015 Nov;50(11):1099-106. doi: 10.1002/ppul.23123. Epub 2014 Dec 9.	Pediatr Pulmonol. 2015	PubMed	citation	PMID:25491434	pubmed	25491434	create date:2014/12/11 | first author:Sunbul FS
Online image guided tumour tracking with scanned proton beams: a comprehensive simulation study.	/pubmed/25420088	Zhang Y, Knopf A, Tanner C, Lomax AJ.	Phys Med Biol. 2014 Dec 21;59(24):7793-817. doi: 10.1088/0031-9155/59/24/7793.	Phys Med Biol. 2014	PubMed	citation	PMID:25420088	pubmed	25420088	create date:2014/11/25 | first author:Zhang Y
Exhaled air dispersion during noninvasive ventilation via helmets and a total facemask.	/pubmed/25392954	Hui DS, Chow BK, Lo T, Ng SS, Ko FW, Gin T, Chan MTV.	Chest. 2015 May;147(5):1336-1343. doi: 10.1378/chest.14-1934.	Chest. 2015	PubMed	citation	PMID:25392954	pubmed	25392954	create date:2014/11/14 | first author:Hui DS
Deposition of Particles in the Alveolar Airways: Inhalation and Breath-Hold with Pharmaceutical Aerosols.	/pubmed/25382867	Khajeh-Hosseini-Dalasm N, Longest PW.	J Aerosol Sci. 2015 Jan 1;79:15-30.	J Aerosol Sci. 2015	PubMed	citation	PMID:25382867 | PMCID:PMC4220369	pubmed	25382867	create date:2014/11/11 | first author:Khajeh-Hosseini-Dalasm N
A controlled trial of acute effects of human exposure to traffic particles on pulmonary oxidative stress and heart rate variability.	/pubmed/25361615	Laumbach RJ, Kipen HM, Ko S, Kelly-McNeil K, Cepeda C, Pettit A, Ohman-Strickland P, Zhang L, Zhang J, Gong J, Veleeparambil M, Gow AJ.	Part Fibre Toxicol. 2014 Nov 1;11:45. doi: 10.1186/s12989-014-0045-5.	Part Fibre Toxicol. 2014	PubMed	citation	PMID:25361615 | PMCID:PMC4236446	pubmed	25361615	create date:2014/11/02 | first author:Laumbach RJ
The TRPV1 receptor agonist capsaicin is an ineffective bronchoprovocant in an experimental model of feline asthma.	/pubmed/25359787	Grobman ME, Krumme S, Dodam JR, Reinero CR.	J Feline Med Surg. 2015 Oct;17(10):915-8. doi: 10.1177/1098612X14555533. Epub 2014 Oct 30.	J Feline Med Surg. 2015	PubMed	citation	PMID:25359787	pubmed	25359787	create date:2014/11/02 | first author:Grobman ME
Comparison of select analytes in exhaled aerosol from e-cigarettes with exhaled smoke from a conventional cigarette and exhaled breaths.	/pubmed/25350011	Long GA.	Int J Environ Res Public Health. 2014 Oct 27;11(11):11177-91. doi: 10.3390/ijerph111111177.	Int J Environ Res Public Health. 2014	PubMed	citation	PMID:25350011 | PMCID:PMC4245607	pubmed	25350011	create date:2014/10/29 | first author:Long GA
Exploratory breath analyses for assessing toxic dermal exposures of firefighters during suppression of structural burns.	/pubmed/25190461	Pleil JD, Stiegel MA, Fent KW.	J Breath Res. 2014 Sep;8(3):037107. doi: 10.1088/1752-7155/8/3/037107. Epub 2014 Sep 4.	J Breath Res. 2014	PubMed	citation	PMID:25190461	pubmed	25190461	create date:2014/09/06 | first author:Pleil JD
Exhaled aerosol pattern discloses lung structural abnormality: a sensitivity study using computational modeling and fractal analysis.	/pubmed/25105680	Xi J, Si XA, Kim J, Mckee E, Lin EB.	PLoS One. 2014 Aug 8;9(8):e104682. doi: 10.1371/journal.pone.0104682. eCollection 2014.	PLoS One. 2014	PubMed	citation	PMID:25105680 | PMCID:PMC4126729	pubmed	25105680	create date:2014/08/12 | first author:Xi J
Capturing the efficiency of vibrating mesh nebulizers: minimizing upper airway deposition.	/pubmed/25105472	Sagalla RB, Smaldone GC.	J Aerosol Med Pulm Drug Deliv. 2014 Oct;27(5):341-8. doi: 10.1089/jamp.2014.1152. Epub 2014 Aug 8.	J Aerosol Med Pulm Drug Deliv. 2014	PubMed	citation	PMID:25105472	pubmed	25105472	create date:2014/08/12 | first author:Sagalla RB
Extrafine beclomethasone/formoterol combination via a dry powder inhaler (NEXThaler(Â®)) or pMDI and beclomethasone monotherapy for maintenance of asthma control in adult patients: A randomised, double-blind trial.	/pubmed/25088067	Kanniess F, Scuri M, Vezzoli S, Francisco C, Petruzzelli S.	Pulm Pharmacol Ther. 2015 Feb;30:121-7. doi: 10.1016/j.pupt.2014.07.006. Epub 2014 Aug 1.	Pulm Pharmacol Ther. 2015	PubMed	citation	PMID:25088067	pubmed	25088067	create date:2014/08/05 | first author:Kanniess F
A novel therapeutic use of HFA-BDP metereddose inhaler for asthmatic patients with rhinosinusitis: Case series.	/pubmed/25074867	Kobayashi Y, Asako M, Kanda A, Tomoda K, Yasuba H.	Int J Clin Pharmacol Ther. 2014 Oct;52(10):914-9. doi: 10.5414/CP202100.	Int J Clin Pharmacol Ther. 2014	PubMed	citation	PMID:25074867	pubmed	25074867	create date:2014/07/31 | first author:Kobayashi Y
Analysis of three-dimensional aerosol deposition in pharmacologically relevant terms: beyond black or white ROIs.	/pubmed/25050754	Greenblatt EE, Winkler T, Harris RS, Kelly VJ, Kone M, Venegas J.	J Aerosol Med Pulm Drug Deliv. 2015 Apr;28(2):116-29. doi: 10.1089/jamp.2013.1120. Epub 2014 Jul 22.	J Aerosol Med Pulm Drug Deliv. 2015	PubMed	citation	PMID:25050754 | PMCID:PMC4516959	pubmed	25050754	create date:2014/07/23 | first author:Greenblatt EE
Use of a novel one-nostril mask-spacer device to evaluate airway hyperresponsiveness (AHR) in horses after chronic administration of albuterol.	/pubmed/24982553	Mazan MR, Lascola K, Bruns SJ, Hoffman AM.	Can J Vet Res. 2014 Jul;78(3):214-20.	Can J Vet Res. 2014	PubMed	citation	PMID:24982553 | PMCID:PMC4068413	pubmed	24982553	create date:2014/07/02 | first author:Mazan MR
The effectiveness of combined gating and re-scanning for treating mobile targets with proton spot scanning. An experimental and simulation-based investigation.	/pubmed/24955723	SchÃ¤tti A, Zakova M, Meer D, Lomax AJ.	Phys Med Biol. 2014 Jul 21;59(14):3813-28. doi: 10.1088/0031-9155/59/14/3813. Epub 2014 Jun 23.	Phys Med Biol. 2014	PubMed	citation	PMID:24955723	pubmed	24955723	create date:2014/06/24 | first author:SchÃ¤tti A
Particle-assisted semidirect breath figure method: a facile way to endow the honeycomb-structured petri dish with molecular recognition capability.	/pubmed/24941125	Tu Z, Tang H, Shen X.	ACS Appl Mater Interfaces. 2014 Aug 13;6(15):12931-8. doi: 10.1021/am502871t. Epub 2014 Jul 1.	ACS Appl Mater Interfaces. 2014	PubMed	citation	PMID:24941125	pubmed	24941125	create date:2014/06/19 | first author:Tu Z
Respiratory monitoring by a field ionization sensor based on Trichel pulses.	/pubmed/24926694	Deng F, Ye L, Song K.	Sensors (Basel). 2014 Jun 12;14(6):10381-94. doi: 10.3390/s140610381.	Sensors (Basel). 2014	PubMed	citation	PMID:24926694 | PMCID:PMC4118392	pubmed	24926694	create date:2014/06/14 | first author:Deng F
Characterization of exhaled particles from the human lungs in airway obstruction.	/pubmed/24914577	Schwarz K, Biller H, Windt H, Koch W, Hohlfeld JM.	J Aerosol Med Pulm Drug Deliv. 2015 Feb;28(1):52-8. doi: 10.1089/jamp.2013.1104. Epub 2014 Jun 10.	J Aerosol Med Pulm Drug Deliv. 2015	PubMed	citation	PMID:24914577	pubmed	24914577	create date:2014/06/11 | first author:Schwarz K
The effect of altitude on inhaler performance.	/pubmed/24890630	Titosky JTF, Morin CMD, Suderman JD, Olfert JS, Finlay WH, Vehring R.	J Pharm Sci. 2014 Jul;103(7):2116-2124. doi: 10.1002/jps.24032. Epub 2014 Jun 2.	J Pharm Sci. 2014	PubMed	citation	PMID:24890630	pubmed	24890630	create date:2014/06/04 | first author:Titosky JTF
Aerosol delivery of DNA/liposomes to the lung for cystic fibrosis gene therapy.	/pubmed/24865497	Davies LA, Nunez-Alonso GA, McLachlan G, Hyde SC, Gill DR.	Hum Gene Ther Clin Dev. 2014 Jun;25(2):97-107. doi: 10.1089/humc.2014.019. Epub 2014 May 27.	Hum Gene Ther Clin Dev. 2014	PubMed	citation	PMID:24865497	pubmed	24865497	create date:2014/05/29 | first author:Davies LA
A novel alternative to environmental monitoring to detect workers at risk for beryllium exposure-related health effects.	/pubmed/24856577	Fireman E, Lerman Y, Stark M, Pardo A, Schwarz Y, Van Dyke MV, Elliot J, Barkes B, Newman L, Maier L.	J Occup Environ Hyg. 2014;11(12):809-18. doi: 10.1080/15459624.2014.922689.	J Occup Environ Hyg. 2014	PubMed	citation	PMID:24856577 | PMCID:PMC4347844	pubmed	24856577	create date:2014/05/27 | first author:Fireman E
Observation of nano-dewetting in colloidal crystal drying.	/pubmed/24853291	Muldarisnur M, Marlow F.	Angew Chem Int Ed Engl. 2014 Aug 11;53(33):8761-4. doi: 10.1002/anie.201402423. Epub 2014 May 22.	Angew Chem Int Ed Engl. 2014	PubMed	citation	PMID:24853291	pubmed	24853291	create date:2014/05/24 | first author:Muldarisnur M
Multi-breath dry powder inhaler for delivery of cohesive powders in the treatment of bronchiectasis.	/pubmed/24811055	Young PM, Salama RO, Zhu B, Phillips G, Crapper J, Chan HK, Traini D.	Drug Dev Ind Pharm. 2015 May;41(5):859-65. doi: 10.3109/03639045.2014.909841. Epub 2014 May 9.	Drug Dev Ind Pharm. 2015	PubMed	citation	PMID:24811055	pubmed	24811055	create date:2014/05/09 | first author:Young PM
[Influence of inhaler and fine particle on efficacy of inhalation therapy in COPD].	/pubmed/24793155	SliwiÅ„ski P, Chazan R, DÄ…browiecki P, Jahnz-RÃ³Å¼yk K, MrÃ³z R, PiroÅ¼yÅ„ski M.	Pneumonol Alergol Pol. 2014;82(3):300-10. doi: 10.5603/PiAP.2014.0035. Review. Polish.	Pneumonol Alergol Pol. 2014	PubMed	citation	PMID:24793155	pubmed	24793155	create date:2014/05/06 | first author:SliwiÅ„ski P
[Capsaicin inhalation cough challenge in an evaluation of cough threshold--preliminary study].	/pubmed/24779216	Grabczak EM, Dabrowska M, PapliÅ„ska-Goryca M, Nejman-Gryz P, KorczyÅ„ski P, Krenke R, Chazan R.	Pol Merkur Lekarski. 2014 Mar;36(213):180-5. Polish.	Pol Merkur Lekarski. 2014	PubMed	citation	PMID:24779216	pubmed	24779216	create date:2014/05/02 | first author:Grabczak EM
Exhaled breath condensate as a matrix for combustion-based nanoparticle exposure and health effect evaluation.	/pubmed/24773567	Sauvain JJ, Hohl MS, Wild P, Pralong JA, Riediker M.	J Aerosol Med Pulm Drug Deliv. 2014 Dec;27(6):449-58. doi: 10.1089/jamp.2013.1101.	J Aerosol Med Pulm Drug Deliv. 2014	PubMed	citation	PMID:24773567	pubmed	24773567	create date:2014/04/30 | first author:Sauvain JJ
Aerosol delivery of DNA/liposomes to the lung for cystic fibrosis gene therapy.	/pubmed/24773062	Davies LA, Nunez-Alonso GA, McLachlan G, Hyde SC, Gill DR.	Hum Gene Ther Clin Dev. 2014 Apr 29. [Epub ahead of print]	Hum Gene Ther Clin Dev. 2014	PubMed	citation	PMID:24773062	pubmed	24773062	create date:2014/04/30 | first author:Davies LA
In the context of radiosurgery - pros and cons of rescanning as a solution for treating moving targets with scanned particle beams.	/pubmed/24767870	Knopf AC, Lomax AJ.	Phys Med. 2014 Jul;30(5):551-4. doi: 10.1016/j.ejmp.2014.03.010. Epub 2014 Apr 24.	Phys Med. 2014	PubMed	citation	PMID:24767870	pubmed	24767870	create date:2014/04/29 | first author:Knopf AC
Airway inflammation in chronic obstructive pulmonary disease.	/pubmed/24672691	Angelis N, Porpodis K, Zarogoulidis P, Spyratos D, Kioumis I, Papaiwannou A, Pitsiou G, Tsakiridis K, Mpakas A, Arikas S, Tsiouda T, Katsikogiannis N, Kougioumtzi I, Machairiotis N, Argyriou M, Kessisis G, Zarogoulidis K.	J Thorac Dis. 2014 Mar;6 Suppl 1:S167-72. doi: 10.3978/j.issn.2072-1439.2014.03.07. Review.	J Thorac Dis. 2014	PubMed	citation	PMID:24672691 | PMCID:PMC3966160	pubmed	24672691	create date:2014/03/29 | first author:Angelis N
Comparisons of ultrafine and fine particles in their associations with biomarkers reflecting physiological pathways.	/pubmed/24666379	Gong J, Zhu T, Kipen H, Wang G, Hu M, Guo Q, Ohman-Strickland P, Lu SE, Wang Y, Zhu P, Rich DQ, Huang W, Zhang J.	Environ Sci Technol. 2014 May 6;48(9):5264-73. doi: 10.1021/es5006016. Epub 2014 Apr 11.	Environ Sci Technol. 2014	PubMed	citation	PMID:24666379 | PMCID:PMC4015680	pubmed	24666379	create date:2014/03/29 | first author:Gong J
Longitudinal decline in pulmonary diffusing capacity among nitrate fertilizer workers.	/pubmed/24514575	Hovland KH, Skogstad M, Bakke B, Skare Ã˜, Skyberg K.	Occup Med (Lond). 2014 Apr;64(3):181-7. doi: 10.1093/occmed/kqt174. Epub 2014 Feb 10.	Occup Med (Lond). 2014	PubMed	citation	PMID:24514575	pubmed	24514575	create date:2014/02/12 | first author:Hovland KH
Nasal versus oral aerosol delivery to the "lungs" in infants and toddlers.	/pubmed/24482309	Amirav I, Borojeni AA, Halamish A, Newhouse MT, Golshahi L.	Pediatr Pulmonol. 2014 Jan 31. doi: 10.1002/ppul.22999. [Epub ahead of print]	Pediatr Pulmonol. 2014	PubMed	citation	PMID:24482309	pubmed	24482309	create date:2014/02/01 | first author:Amirav I
An aerosol formulation of R-salbutamol sulfate for pulmonary inhalation.	/pubmed/26579368	Zhang X, Liu Q, Hu J, Xu L, Tan W.	Acta Pharm Sin B. 2014 Feb;4(1):79-85. doi: 10.1016/j.apsb.2013.12.010. Epub 2014 Jan 18.	Acta Pharm Sin B. 2014	PubMed	citation	PMID:26579368 | PMCID:PMC4590724	pubmed	26579368	create date:2014/02/01 | first author:Zhang X
Challenges and limitations of testing efficacy of aerosol device delivery in young children.	/pubmed/24476048	Goralski JL, Davis SD.	J Aerosol Med Pulm Drug Deliv. 2014 Aug;27(4):264-71. doi: 10.1089/jamp.2013.1097. Epub 2014 Jan 29. Review.	J Aerosol Med Pulm Drug Deliv. 2014	PubMed	citation	PMID:24476048	pubmed	24476048	create date:2014/01/31 | first author:Goralski JL
Particle size concentration distribution and influences on exhaled breath particles in mechanically ventilated patients.	/pubmed/24475230	Wan GH, Wu CL, Chen YF, Huang SH, Wang YL, Chen CW.	PLoS One. 2014 Jan 27;9(1):e87088. doi: 10.1371/journal.pone.0087088. eCollection 2014.	PLoS One. 2014	PubMed	citation	PMID:24475230 | PMCID:PMC3903594	pubmed	24475230	create date:2014/01/30 | first author:Wan GH
Analysis of Airborne Biomarkers for Point-of-Care Diagnostics.	/pubmed/24464813	Fung AO, Mykhaylova N.	J Lab Autom. 2014 Jun;19(3):225-47. doi: 10.1177/2211068213517119. Epub 2014 Jan 24. Review.	J Lab Autom. 2014	PubMed	citation	PMID:24464813	pubmed	24464813	create date:2014/01/28 | first author:Fung AO
Exhaled breath for drugs of abuse testing - evaluation in criminal justice settings.	/pubmed/24438778	Beck O.	Sci Justice. 2014 Jan;54(1):57-60. doi: 10.1016/j.scijus.2013.09.007. Epub 2013 Oct 17.	Sci Justice. 2014	PubMed	citation	PMID:24438778	pubmed	24438778	create date:2014/01/21 | first author:Beck O
Dynamics of aerosol size during inhalation: hygroscopic growth of commercial nebulizer formulations.	/pubmed/24406674	Haddrell AE, Davies JF, Miles RE, Reid JP, Dailey LA, Murnane D.	Int J Pharm. 2014 Mar 10;463(1):50-61. doi: 10.1016/j.ijpharm.2013.12.048. Epub 2014 Jan 6.	Int J Pharm. 2014	PubMed	citation	PMID:24406674	pubmed	24406674	create date:2014/01/11 | first author:Haddrell AE
Advances in metered dose inhaler technology: hardware development.	/pubmed/24357110	Stein SW, Sheth P, Hodson PD, Myrdal PB.	AAPS PharmSciTech. 2014 Apr;15(2):326-38. doi: 10.1208/s12249-013-0062-y. Epub 2013 Dec 20. Review.	AAPS PharmSciTech. 2014	PubMed	citation	PMID:24357110 | PMCID:PMC3969498	pubmed	24357110	create date:2013/12/21 | first author:Stein SW
A new methodology for studying dynamics of aerosol particles in sneeze and cough using a digital high-vision, high-speed video system and vector analyses.	/pubmed/24312206	Nishimura H, Sakata S, Kaga A.	PLoS One. 2013 Nov 27;8(11):e80244. doi: 10.1371/journal.pone.0080244. eCollection 2013.	PLoS One. 2013	PubMed	citation	PMID:24312206 | PMCID:PMC3842286	pubmed	24312206	create date:2013/12/07 | first author:Nishimura H
Exhaled breath condensate: determination of non-volatile compounds and their potential for clinical diagnosis and monitoring. A review.	/pubmed/24296139	KubÃ¡Åˆ P, Foret F.	Anal Chim Acta. 2013 Dec 17;805:1-18. doi: 10.1016/j.aca.2013.07.049. Epub 2013 Jul 31. Review.	Anal Chim Acta. 2013	PubMed	citation	PMID:24296139	pubmed	24296139	create date:2013/12/04 | first author:KubÃ¡Åˆ P
Mica dust and pneumoconiosis: example of a pure occupational exposure in a muscovite milling unit.	/pubmed/24270302	Hulo S, Cherot-kornobis N, Edme JL, de Broucker V, Falgayrac G, Penel G, Legrand-Cattan K, Remy J, Sobaszek A.	J Occup Environ Med. 2013 Dec;55(12):1469-74. doi: 10.1097/JOM.0000000000000004.	J Occup Environ Med. 2013	PubMed	citation	PMID:24270302	pubmed	24270302	create date:2013/11/26 | first author:Hulo S
Breath figures" on leaf surfaces-formation and effects of microscopic leaf wetness.	/pubmed/24167510	Burkhardt J, Hunsche M.	Front Plant Sci. 2013 Oct 24;4:422. doi: 10.3389/fpls.2013.00422. eCollection 2013.	Front Plant Sci. 2013	PubMed	citation	PMID:24167510 | PMCID:PMC3807045	pubmed	24167510	create date:2013/10/30 | first author:Burkhardt J
Developing porous honeycomb films using miktoarm star copolymers and exploring their application in particle separation.	/pubmed/24115278	Zhang C, Wang X, Min K, Lee D, Wei C, Schulhauser H, Gao H.	Macromol Rapid Commun. 2014 Jan;35(2):221-7. doi: 10.1002/marc.201300581. Epub 2013 Sep 23.	Macromol Rapid Commun. 2014	PubMed	citation	PMID:24115278	pubmed	24115278	create date:2013/10/12 | first author:Zhang C
Overcoming dose limitations using the orbital(Â®) multi-breath dry powder inhaler.	/pubmed/24004178	Young PM, Crapper J, Philips G, Sharma K, Chan HK, Traini D.	J Aerosol Med Pulm Drug Deliv. 2014 Apr;27(2):138-47. doi: 10.1089/jamp.2013.1080. Epub 2013 Sep 4.	J Aerosol Med Pulm Drug Deliv. 2014	PubMed	citation	PMID:24004178	pubmed	24004178	create date:2013/09/06 | first author:Young PM
The challenge of delivering therapeutic aerosols to asthma patients.	/pubmed/23984095	Lavorini F.	ISRN Allergy. 2013 Aug 5;2013:102418. doi: 10.1155/2013/102418. eCollection 2013.	ISRN Allergy. 2013	PubMed	citation	PMID:23984095 | PMCID:PMC3747606	pubmed	23984095	create date:2013/08/29 | first author:Lavorini F
Severe acute respiratory syndrome (SARS): lessons learnt in Hong Kong.	/pubmed/23977432	Hui DS.	J Thorac Dis. 2013 Aug;5 Suppl 2:S122-6. doi: 10.3978/j.issn.2072-1439.2013.06.18.	J Thorac Dis. 2013	PubMed	citation	PMID:23977432 | PMCID:PMC3747521	pubmed	23977432	create date:2013/08/27 | first author:Hui DS
Cardiogenic mixing increases aerosol deposition in the human lung in the absence of gravity.	/pubmed/23976801	Prisk GK, SÃ¡ RC, Darquenne C.	Acta Astronaut. 2013 Nov;92(1):15-20.	Acta Astronaut. 2013	PubMed	citation	PMID:23976801 | PMCID:PMC3747654	pubmed	23976801	create date:2013/08/27 | first author:Prisk GK
Preparation and functions of hybrid membranes with rings of Ag NPs anchored at the edges of highly ordered honeycomb-patterned pores.	/pubmed/23939752	Dong R, Xu J, Yang Z, Wei G, Zhao W, Yan J, Fang Y, Hao J.	Chemistry. 2013 Sep 23;19(39):13099-104. doi: 10.1002/chem.201301071. Epub 2013 Aug 12.	Chemistry. 2013	PubMed	citation	PMID:23939752	pubmed	23939752	create date:2013/08/14 | first author:Dong R
In vitro evaluation of positive expiratory pressure devices attached to nebulizers.	/pubmed/23920213	Berlinski A.	Respir Care. 2014 Feb;59(2):216-22. doi: 10.4187/respcare.02698. Epub 2013 Aug 6.	Respir Care. 2014	PubMed	citation	PMID:23920213	pubmed	23920213	create date:2013/08/08 | first author:Berlinski A
[Numerical simulation on cycle change form of the pressure and wall shear in human upper respiratory tract].	/pubmed/23858771	Li F, Xu X, Sun D, Zhao X, Tan S.	Sheng Wu Yi Xue Gong Cheng Xue Za Zhi. 2013 Apr;30(2):409-14. Chinese.	Sheng Wu Yi Xue Gong Cheng Xue Za Zhi. 2013	PubMed	citation	PMID:23858771	pubmed	23858771	create date:2013/07/19 | first author:Li F
[Inhaled medication in pediatrics].	/pubmed/23850269	Sapet A, Oudyi M, Dubus JC.	Rev Pneumol Clin. 2013 Aug;69(4):198-206. doi: 10.1016/j.pneumo.2013.05.005. Epub 2013 Jul 11. Review. French.	Rev Pneumol Clin. 2013	PubMed	citation	PMID:23850269	pubmed	23850269	create date:2013/07/16 | first author:Sapet A
Aerosolized liposomal Amphotericin B: a potential prophylaxis of invasive pulmonary aspergillosis in immunocompromised patients.	/pubmed/23843366	Kamalaporn H, Leung K, Nagel M, Kittanakom S, Calvieri B, Reithmeier RA, Coates AL.	Pediatr Pulmonol. 2014 Jun;49(6):574-80. doi: 10.1002/ppul.22856. Epub 2013 Jul 10.	Pediatr Pulmonol. 2014	PubMed	citation	PMID:23843366	pubmed	23843366	create date:2013/07/12 | first author:Kamalaporn H
Seasonal Changes in Endotoxin Exposure and Its Relationship to Exhaled Nitric Oxide and Exhaled Breath Condensate pH Levels in Atopic and Healthy Children.	/pubmed/23840530	Wan GH, Yan DC, Tung TH, Tang CS, Liu CH.	PLoS One. 2013 Jun 19;8(6):e66785. doi: 10.1371/journal.pone.0066785. Print 2013.	PLoS One. 2013	PubMed	citation	PMID:23840530 | PMCID:PMC3686731	pubmed	23840530	create date:2013/07/11 | first author:Wan GH
K(Ca)3.1 channel-blockade attenuates airway pathophysiology in a sheep model of chronic asthma.	/pubmed/23826167	Van Der Velden J, Sum G, Barker D, Koumoundouros E, Barcham G, Wulff H, Castle N, Bradding P, Snibson K.	PLoS One. 2013 Jun 24;8(6):e66886. doi: 10.1371/journal.pone.0066886. Print 2013.	PLoS One. 2013	PubMed	citation	PMID:23826167 | PMCID:PMC3691218	pubmed	23826167	create date:2013/07/05 | first author:Van Der Velden J
Comparison of exhaled endogenous particles from smokers and non-smokers using multivariate analysis.	/pubmed/23816544	Bredberg A, Josefson M, Almstrand AC, Lausmaa J, SjÃ¶vall P, Levinsson A, Larsson P, Olin AC.	Respiration. 2013;86(2):135-42. doi: 10.1159/000350941. Epub 2013 Jun 28.	Respiration. 2013	PubMed	citation	PMID:23816544	pubmed	23816544	create date:2013/07/03 | first author:Bredberg A
Nebulized albuterol delivery in a model of spontaneously breathing children with tracheostomy.	/pubmed/23674810	Berlinski A.	Respir Care. 2013 Dec;58(12):2076-86. doi: 10.4187/respcare.02419. Epub 2013 May 14.	Respir Care. 2013	PubMed	citation	PMID:23674810	pubmed	23674810	create date:2013/05/16 | first author:Berlinski A
In vitro delivery of aerosolized treprostinil via modern mechanical ventilation.	/pubmed/23668545	Patel RB, Smaldone GC, Cuccia AD, Strachan P.	J Aerosol Med Pulm Drug Deliv. 2013 Aug;26(4):200-7. doi: 10.1089/jamp.2012.1013. Epub 2013 May 13.	J Aerosol Med Pulm Drug Deliv. 2013	PubMed	citation	PMID:23668545	pubmed	23668545	create date:2013/05/15 | first author:Patel RB
Biomarkers for gastroesophageal reflux in respiratory diseases.	/pubmed/23653634	Emilsson OI, GÃ­slason T, Olin AC, Janson C, Olafsson I.	Gastroenterol Res Pract. 2013;2013:148086. doi: 10.1155/2013/148086. Epub 2013 Apr 9.	Gastroenterol Res Pract. 2013	PubMed	citation	PMID:23653634 | PMCID:PMC3638692	pubmed	23653634	create date:2013/05/09 | first author:Emilsson OI
Cardiorespiratory biomarker responses in healthy young adults to drastic air quality changes surrounding the 2008 Beijing Olympics.	/pubmed/23646463	Zhang J, Zhu T, Kipen H, Wang G, Huang W, Rich D, Zhu P, Wang Y, Lu SE, Ohman-Strickland P, Diehl S, Hu M, Tong J, Gong J, Thomas D; HEI Health Review Committee..	Res Rep Health Eff Inst. 2013 Feb;(174):5-174.	Res Rep Health Eff Inst. 2013	PubMed	citation	PMID:23646463 | PMCID:PMC4086245	pubmed	23646463	create date:2013/05/08 | first author:Zhang J
Immunomagnetic molecular probe with UHPLC-MS/MS: a promising way for reliable bronchial asthma diagnostics based on quantification of cysteinyl leukotrienes.	/pubmed/23644905	SyslovÃ¡ K, BÃ¶hmovÃ¡ A, DemirbaÄŸ E, Å imkovÃ¡ K, Kuzma M, PelclovÃ¡ D, SedlÃ¡k V, ÄŒÃ¡p P, MartÃ¡sek P, KaÄer P.	J Pharm Biomed Anal. 2013 Jul-Aug;81-82:108-17. doi: 10.1016/j.jpba.2013.03.026. Epub 2013 Apr 8.	J Pharm Biomed Anal. 2013	PubMed	citation	PMID:23644905	pubmed	23644905	create date:2013/05/07 | first author:SyslovÃ¡ K
Influences of cannula size and flow rate on aerosol drug delivery through the Vapotherm humidified high-flow nasal cannula system.	/pubmed/23628834	Perry SA, Kesser KC, Geller DE, Selhorst DM, Rendle JK, Hertzog JH.	Pediatr Crit Care Med. 2013 Jun;14(5):e250-6. doi: 10.1097/PCC.0b013e31828a7f79.	Pediatr Crit Care Med. 2013	PubMed	citation	PMID:23628834	pubmed	23628834	create date:2013/05/01 | first author:Perry SA
Developing alternative delivery systems for methacholine challenge tests.	/pubmed/23586502	Coates AL, Leung K, Dell SD.	J Aerosol Med Pulm Drug Deliv. 2014 Feb;27(1):66-70. doi: 10.1089/jamp.2013.1036. Epub 2013 Apr 15.	J Aerosol Med Pulm Drug Deliv. 2014	PubMed	citation	PMID:23586502	pubmed	23586502	create date:2013/04/17 | first author:Coates AL
Dose-dependent relationship between prenatal exposure to fine particulates and exhaled carbon monoxide in non-asthmatic children. A population-based birth cohort study.	/pubmed/23526198	JÄ™drychowski WA, Maugeri U, Spengler J, MrÃ³z E, Flak E, Klimaszewska-Rembiasz M, Jacek R, Sowa A.	Int J Occup Med Environ Health. 2013 Mar;26(1):73-82. doi: 10.2478/S13382-013-0076-4. Epub 2013 Mar 22.	Int J Occup Med Environ Health. 2013	PubMed	citation	PMID:23526198	pubmed	23526198	create date:2013/03/26 | first author:JÄ™drychowski WA
Modeling breath-enhanced jet nebulizers to estimate pulmonary drug deposition.	/pubmed/23509934	Wee WB, Leung K, Coates AL.	J Aerosol Med Pulm Drug Deliv. 2013 Dec;26(6):387-96. doi: 10.1089/jamp.2012.0984. Epub 2013 Mar 19.	J Aerosol Med Pulm Drug Deliv. 2013	PubMed	citation	PMID:23509934	pubmed	23509934	create date:2013/03/21 | first author:Wee WB
Influenza virus aerosols in human exhaled breath: particle size, culturability, and effect of surgical masks.	/pubmed/23505369	Milton DK, Fabian MP, Cowling BJ, Grantham ML, McDevitt JJ.	PLoS Pathog. 2013 Mar;9(3):e1003205. doi: 10.1371/journal.ppat.1003205. Epub 2013 Mar 7.	PLoS Pathog. 2013	PubMed	citation	PMID:23505369 | PMCID:PMC3591312	pubmed	23505369	create date:2013/03/19 | first author:Milton DK
The pharmacokinetics and pharmacodynamics of zaleplon delivered as a thermally generated aerosol in a single breath to volunteers.	/pubmed/23436259	Avram MJ, Spyker DA, Kehne JH, Cassella JV.	J Clin Pharmacol. 2013 Feb;53(2):140-50. doi: 10.1177/0091270012436886.	J Clin Pharmacol. 2013	PubMed	citation	PMID:23436259	pubmed	23436259	create date:2013/02/26 | first author:Avram MJ
Development and Performance Evaluation of an Exhaled-Breath Bioaerosol Collector for Influenza Virus.	/pubmed/23418400	McDevitt JJ, Koutrakis P, Ferguson ST, Wolfson JM, Fabian MP, Martins M, Pantelic J, Milton DK.	Aerosol Sci Technol. 2013 Jan 1;47(4):444-451. Epub 2013 Jan 25.	Aerosol Sci Technol. 2013	PubMed	citation	PMID:23418400 | PMCID:PMC3570155	pubmed	23418400	create date:2013/02/19 | first author:McDevitt JJ
Hydrogen peroxide detection in wet air with a Prussian Blue based solid salt bridged three electrode system.	/pubmed/23374034	Komkova MA, Karyakina EE, Marken F, Karyakin AA.	Anal Chem. 2013 Mar 5;85(5):2574-7. doi: 10.1021/ac303761h. Epub 2013 Feb 13.	Anal Chem. 2013	PubMed	citation	PMID:23374034	pubmed	23374034	create date:2013/02/05 | first author:Komkova MA
Evaluation of vortex flow in left ventricle by echo-dynamography and phase contrast magnetic resonance angiography.	/pubmed/23366476	Kojima T, Kameyama T, Nakajima H, Khmyrova E, Kurokawa T, Saijo Y.	Conf Proc IEEE Eng Med Biol Soc. 2012;2012:2676-9. doi: 10.1109/EMBC.2012.6346515.	Conf Proc IEEE Eng Med Biol Soc. 2012	PubMed	citation	PMID:23366476	pubmed	23366476	create date:2013/02/01 | first author:Kojima T
Modeling of release position and ventilation effects on olfactory aerosol drug delivery.	/pubmed/23313127	Si XA, Xi J, Kim J, Zhou Y, Zhong H.	Respir Physiol Neurobiol. 2013 Mar 1;186(1):22-32. doi: 10.1016/j.resp.2012.12.005. Epub 2013 Jan 9.	Respir Physiol Neurobiol. 2013	PubMed	citation	PMID:23313127	pubmed	23313127	create date:2013/01/15 | first author:Si XA
Exhaled air dispersion during coughing with and without wearing a surgical or N95 mask.	/pubmed/23239991	Hui DS, Chow BK, Chu L, Ng SS, Lee N, Gin T, Chan MT.	PLoS One. 2012;7(12):e50845. doi: 10.1371/journal.pone.0050845. Epub 2012 Dec 5.	PLoS One. 2012	PubMed	citation	PMID:23239991 | PMCID:PMC3516468	pubmed	23239991	create date:2012/12/15 | first author:Hui DS
Traffic-related air pollutants and exhaled markers of airway inflammation and oxidative stress in New York City adolescents.	/pubmed/23177171	Patel MM, Chillrud SN, Deepti KC, Ross JM, Kinney PL.	Environ Res. 2013 Feb;121:71-8. doi: 10.1016/j.envres.2012.10.012. Epub 2012 Nov 23.	Environ Res. 2013	PubMed	citation	PMID:23177171 | PMCID:PMC3577992	pubmed	23177171	create date:2012/11/28 | first author:Patel MM
Induced sputum, exhaled nitric oxide, and particles in exhaled air in assessing airways inflammation in occupational exposures.	/pubmed/23153615	Olin AC.	Clin Chest Med. 2012 Dec;33(4):771-82. doi: 10.1016/j.ccm.2012.08.002. Review.	Clin Chest Med. 2012	PubMed	citation	PMID:23153615	pubmed	23153615	create date:2012/11/17 | first author:Olin AC
Effects of breath holding at low and high lung volumes on amount of exhaled particles.	/pubmed/23123969	Holmgren H, Gerth E, LjungstrÃ¶m E, Larsson P, Almstrand AC, Bake B, Olin AC.	Respir Physiol Neurobiol. 2013 Jan 15;185(2):228-34. doi: 10.1016/j.resp.2012.10.010. Epub 2012 Nov 1.	Respir Physiol Neurobiol. 2013	PubMed	citation	PMID:23123969	pubmed	23123969	create date:2012/11/06 | first author:Holmgren H
Nebulised surfactant in preterm infants with or at risk of respiratory distress syndrome.	/pubmed/23076945	Abdel-Latif ME, Osborn DA.	Cochrane Database Syst Rev. 2012 Oct 17;10:CD008310. doi: 10.1002/14651858.CD008310.pub2. Review.	Cochrane Database Syst Rev. 2012	PubMed	citation	PMID:23076945	pubmed	23076945	create date:2012/10/19 | first author:Abdel-Latif ME
Assessment of left ventricular 2D flow pathlines during early diastole using spatial modulation of magnetization with polarity alternating velocity encoding: a study in normal volunteers and canine animals with myocardial infarction.	/pubmed/23044637	Zhang Z, Friedman D, Dione DP, Lin BA, Duncan JS, Sinusas AJ, Sampath S.	Magn Reson Med. 2013 Sep;70(3):766-75. doi: 10.1002/mrm.24517. Epub 2012 Oct 8.	Magn Reson Med. 2013	PubMed	citation	PMID:23044637 | PMCID:PMC3844046	pubmed	23044637	create date:2012/10/10 | first author:Zhang Z
[The comparative analysis of the common reasons of invasive ventilator alarms between medical and specialist intensive care unit].	/pubmed/23040772	Tan W, Sun LF, Qin Z, Dai B, Zhao HW, Kang J.	Zhongguo Wei Zhong Bing Ji Jiu Yi Xue. 2012 Oct;24(10):582-6. Chinese.	Zhongguo Wei Zhong Bing Ji Jiu Yi Xue. 2012	PubMed	citation	PMID:23040772	pubmed	23040772	create date:2012/10/09 | first author:Tan W
Co-occupant's exposure to exhaled pollutants with two types of personalized ventilation strategies under mixing and displacement ventilation systems.	/pubmed/23002790	Li X, Niu J, Gao N.	Indoor Air. 2013 Apr;23(2):162-71. doi: 10.1111/ina.12005. Epub 2012 Nov 12.	Indoor Air. 2013	PubMed	citation	PMID:23002790	pubmed	23002790	create date:2012/09/26 | first author:Li X
Exhaled breath condensate: an overview.	/pubmed/22877615	Davis MD, Montpetit A, Hunt J.	Immunol Allergy Clin North Am. 2012 Aug;32(3):363-75. doi: 10.1016/j.iac.2012.06.014. Epub 2012 Jul 20. Review.	Immunol Allergy Clin North Am. 2012	PubMed	citation	PMID:22877615 | PMCID:PMC3417047	pubmed	22877615	create date:2012/08/11 | first author:Davis MD
Online sample conditioning for portable breath analyzers.	/pubmed/22812638	Prabhakar A, Iglesias RA, Shan X, Xian X, Zhang L, Tsow F, Forzani ES, Tao N.	Anal Chem. 2012 Aug 21;84(16):7172-8. doi: 10.1021/ac301542j. Epub 2012 Aug 8.	Anal Chem. 2012	PubMed	citation	PMID:22812638 | PMCID:PMC3721731	pubmed	22812638	create date:2012/07/21 | first author:Prabhakar A
Association between exhaled breath condensate nitrate + nitrite levels with ambient coarse particle exposure in subjects with airways disease.	/pubmed/22767867	Manney S, Meddings CM, Harrison RM, Mansur AH, Karakatsani A, Analitis A, Katsouyanni K, Perifanou D, Kavouras IG, Kotronarou N, de Hartog JJ, Pekkanen J, HÃ¤meri K, ten Brink H, Hoek G, Ayres JG.	Occup Environ Med. 2012 Sep;69(9):663-9. doi: 10.1136/oemed-2011-100255. Epub 2012 Jul 5.	Occup Environ Med. 2012	PubMed	citation	PMID:22767867	pubmed	22767867	create date:2012/07/07 | first author:Manney S
Asthma randomized trial of indoor wood smoke (ARTIS): rationale and methods.	/pubmed/22735495	Noonan CW, Ward TJ.	Contemp Clin Trials. 2012 Sep;33(5):1080-7. doi: 10.1016/j.cct.2012.06.006. Epub 2012 Jun 23.	Contemp Clin Trials. 2012	PubMed	citation	PMID:22735495 | PMCID:PMC3408844	pubmed	22735495	create date:2012/06/28 | first author:Noonan CW
Motion compensation in radiotherapy.	/pubmed/22694199	Guckenberger M, Richter A, Boda-Heggemann J, Lohr F.	Crit Rev Biomed Eng. 2012;40(3):187-97. Review.	Crit Rev Biomed Eng. 2012	PubMed	citation	PMID:22694199	pubmed	22694199	create date:2012/06/15 | first author:Guckenberger M
Should any workplace be exempt from smoke-free law: the Irish experience.	/pubmed/22693522	McCaffrey M, Goodman P, Gavigan A, Kenny C, Hogg C, Byrne L, McLaughlin J, Young K, Clancy L.	J Environ Public Health. 2012;2012:545483. doi: 10.1155/2012/545483. Epub 2012 May 24.	J Environ Public Health. 2012	PubMed	citation	PMID:22693522 | PMCID:PMC3368201	pubmed	22693522	create date:2012/06/14 | first author:McCaffrey M
Effect of switching tiotropium HandiHalerÂ® to RespimatÂ® Soft Mistâ„¢ Inhaler in patients with COPD: the difference of adverse events and usability between inhaler devices.	/pubmed/22691112	Asakura Y, Nishimura N, Maezawa K, Terajima T, Kizu J, Chohnabayashi N.	J Aerosol Med Pulm Drug Deliv. 2013 Feb;26(1):41-5. doi: 10.1089/jamp.2011.0941. Epub 2012 Jun 12.	J Aerosol Med Pulm Drug Deliv. 2013	PubMed	citation	PMID:22691112	pubmed	22691112	create date:2012/06/14 | first author:Asakura Y
Dose emission characteristics of placebo PulmoSphereÂ® particles are unaffected by a subject's inhalation maneuver.	/pubmed/22691109	Weers J, Ung K, Le J, Rao N, Ament B, Axford G, Maltz D, Chan L.	J Aerosol Med Pulm Drug Deliv. 2013 Feb;26(1):56-68. doi: 10.1089/jamp.2012.0973. Epub 2012 Jun 12.	J Aerosol Med Pulm Drug Deliv. 2013	PubMed	citation	PMID:22691109	pubmed	22691109	create date:2012/06/14 | first author:Weers J
Impact of different welding techniques on biological effect markers in exhaled breath condensate of 58 mild steel welders.	/pubmed/22686312	Hoffmeyer F, Raulf-Heimsoth M, Lehnert M, Kendzia B, Bernard S, Berresheim H, DÃ¼ser M, Henry J, Weiss T, Koch HM, Pesch B, BrÃ¼ning T; Weldox Group..	J Toxicol Environ Health A. 2012;75(8-10):525-32. doi: 10.1080/15287394.2012.675303.	J Toxicol Environ Health A. 2012	PubMed	citation	PMID:22686312	pubmed	22686312	create date:2012/06/13 | first author:Hoffmeyer F
Aerodynamics and deposition effects of inhaled submicron drug aerosol in airway diseases.	/pubmed/22663775	Faiyazuddin M, Mujahid M, Hussain T, Siddiqui HH, Bhatnagar A, Khar RK, Ahmad FJ.	Recent Pat Inflamm Allergy Drug Discov. 2013 Jan 1;7(1):49-61. Review.	Recent Pat Inflamm Allergy Drug Discov. 2013	PubMed	citation	PMID:22663775	pubmed	22663775	create date:2012/06/06 | first author:Faiyazuddin M
Basic science for the clinician 56: inducible T-cell costimulator--the world of costimulation gets more complicatedâ€¦and interesting.	/pubmed/22647859	Sigal LH.	J Clin Rheumatol. 2012 Jun;18(4):212-6. doi: 10.1097/RHU.0b013e31825826c3. Review.	J Clin Rheumatol. 2012	PubMed	citation	PMID:22647859	pubmed	22647859	create date:2012/06/01 | first author:Sigal LH
WE-C-217BCD-03: Restricted Data Set Reconstruction Based on Respiration Quality to Improve Prospectively Gated in Vivo Micro-CT of Mice.	/pubmed/28519969	Burk L, Lee Y, Lu J, Zhou O.	Med Phys. 2012 Jun;39(6Part27):3949-3950. doi: 10.1118/1.4736119.	Med Phys. 2012	PubMed	citation	PMID:28519969	pubmed	28519969	create date:2012/06/01 | first author:Burk L
Relation between biomarkers in exhaled breath condensate and internal exposure to metals from gas metal arc welding.	/pubmed/22622358	Hoffmeyer F, Raulf-Heimsoth M, Weiss T, Lehnert M, Gawrych K, Kendzia B, Harth V, Henry J, Pesch B, BrÃ¼ning T; WELDOX Study Group..	J Breath Res. 2012 Jun;6(2):027105. doi: 10.1088/1752-7155/6/2/027105.	J Breath Res. 2012	PubMed	citation	PMID:22622358	pubmed	22622358	create date:2012/05/25 | first author:Hoffmeyer F
A comprehensive breath plume model for disease transmission via expiratory aerosols.	/pubmed/22615902	Halloran SK, Wexler AS, Ristenpart WD.	PLoS One. 2012;7(5):e37088. doi: 10.1371/journal.pone.0037088. Epub 2012 May 15.	PLoS One. 2012	PubMed	citation	PMID:22615902 | PMCID:PMC3352828	pubmed	22615902	create date:2012/05/23 | first author:Halloran SK
Cooking with biomass increases the risk of depression in pre-menopausal women in India.	/pubmed/22580071	Banerjee M, Siddique S, Dutta A, Mukherjee B, Ranjan Ray M.	Soc Sci Med. 2012 Aug;75(3):565-72. doi: 10.1016/j.socscimed.2012.03.021. Epub 2012 Apr 20.	Soc Sci Med. 2012	PubMed	citation	PMID:22580071	pubmed	22580071	create date:2012/05/15 | first author:Banerjee M
Collection of aerosolized human cytokines using TeflonÂ® filters.	/pubmed/22574123	McKenzie JH, McDevitt JJ, Fabian MP, Hwang GM, Milton DK.	PLoS One. 2012;7(5):e35814. doi: 10.1371/journal.pone.0035814. Epub 2012 May 4.	PLoS One. 2012	PubMed	citation	PMID:22574123 | PMCID:PMC3344827	pubmed	22574123	create date:2012/05/11 | first author:McKenzie JH
Deposition of micrometer particles in pulmonary airways during inhalation and breath holding.	/pubmed/22560643	Imai Y, Miki T, Ishikawa T, Aoki T, Yamaguchi T.	J Biomech. 2012 Jun 26;45(10):1809-15. doi: 10.1016/j.jbiomech.2012.04.017. Epub 2012 May 4.	J Biomech. 2012	PubMed	citation	PMID:22560643	pubmed	22560643	create date:2012/05/09 | first author:Imai Y
Effects of wood smoke particles from wood-burning stoves on the respiratory health of atopic humans.	/pubmed/22546175	Riddervold IS, BÃ¸nlÃ¸kke JH, Olin AC, GrÃ¸nborg TK, SchlÃ¼nssen V, Skogstrand K, Hougaard D, Massling A, Sigsgaard T.	Part Fibre Toxicol. 2012 Apr 30;9:12. doi: 10.1186/1743-8977-9-12.	Part Fibre Toxicol. 2012	PubMed	citation	PMID:22546175 | PMCID:PMC3419683	pubmed	22546175	create date:2012/05/02 | first author:Riddervold IS
The effect of Breezy candy on halitosis: a double-blind, controlled, and randomized study.	/pubmed/22532945	Barak S, Katz J.	Quintessence Int. 2012 Apr;43(4):313-7.	Quintessence Int. 2012	PubMed	citation	PMID:22532945	pubmed	22532945	create date:2012/04/26 | first author:Barak S
Differential inflammatory response to inhaled lipopolysaccharide targeted either to the airways or the alveoli in man.	/pubmed/22496751	MÃ¶ller W, Heimbeck I, Hofer TP, Khadem Saba G, Neiswirth M, Frankenberger M, Ziegler-Heitbrock L.	PLoS One. 2012;7(4):e33505. doi: 10.1371/journal.pone.0033505. Epub 2012 Apr 4.	PLoS One. 2012	PubMed	citation	PMID:22496751 | PMCID:PMC3319549	pubmed	22496751	create date:2012/04/13 | first author:MÃ¶ller W
Exposure to and deposition of fine and ultrafine particles in smokers of menthol and nonmenthol cigarettes.	/pubmed/22486344	Brinkman MC, Chuang JC, Gordon SM, Kim H, Kroeger RR, Polzin GM, Richter PA.	Inhal Toxicol. 2012 Apr;24(5):255-69. doi: 10.3109/08958378.2012.667218.	Inhal Toxicol. 2012	PubMed	citation	PMID:22486344	pubmed	22486344	create date:2012/04/11 | first author:Brinkman MC
Effectiveness of selected surgical masks in arresting vegetative cells and endospores when worn by simulated contagious patients.	/pubmed/22476275	Green CF, Davidson CS, Panlilio AL, Jensen PA, Jin Y, Gibbs SG, Scarpino PV.	Infect Control Hosp Epidemiol. 2012 May;33(5):487-94. doi: 10.1086/665321. Epub 2012 Mar 16.	Infect Control Hosp Epidemiol. 2012	PubMed	citation	PMID:22476275	pubmed	22476275	create date:2012/04/06 | first author:Green CF
Influence of nebulizer type with different pediatric aerosol masks on drug deposition in a model of a spontaneously breathing small child.	/pubmed/22418694	Lin HL, Wan GH, Chen YH, Fink JB, Liu WQ, Liu KY.	Respir Care. 2012 Nov;57(11):1894-900. doi: 10.4187/respcare.01652. Epub 2012 Mar 13.	Respir Care. 2012	PubMed	citation	PMID:22418694	pubmed	22418694	create date:2012/03/16 | first author:Lin HL
The clinical potential of exhaled breath analysis for diabetes mellitus.	/pubmed/22410396	Minh Tdo C, Blake DR, Galassetti PR.	Diabetes Res Clin Pract. 2012 Aug;97(2):195-205. doi: 10.1016/j.diabres.2012.02.006. Epub 2012 Mar 10. Review.	Diabetes Res Clin Pract. 2012	PubMed	citation	PMID:22410396 | PMCID:PMC3384765	pubmed	22410396	create date:2012/03/14 | first author:Minh Tdo C
[Small airways in obstructive lung diseases].	/pubmed/22370983	Fal AM, NiÅ¼ankowska-Mogilnicka E, SliwiÅ„ski P, Emeryk A, Antczak A, Kruszewski J.	Pneumonol Alergol Pol. 2012;80(2):146-51. Review. Polish.	Pneumonol Alergol Pol. 2012	PubMed	citation	PMID:22370983	pubmed	22370983	create date:2012/03/01 | first author:Fal AM
Non-invasive detection of pulmonary pathogens in ventilator-circuit filters by PCR.	/pubmed/22347523	Isaacs RJ, Debelak K, Norris PR, Jenkins JM, Rooks JC, Young TR, May AK, Boczko EM.	Am J Transl Res. 2012;4(1):72-82. Epub 2012 Jan 5.	Am J Transl Res. 2012	PubMed	citation	PMID:22347523 | PMCID:PMC3276378	pubmed	22347523	create date:2012/02/22 | first author:Isaacs RJ
Exhaled acetone as a new biomaker of heart failure severity.	/pubmed/22345382	Marcondes-Braga FG, Gutz IGR, Batista GL, Saldiva PHN, Ayub-Ferreira SM, Issa VS, Mangini S, Bocchi EA, Bacal F.	Chest. 2012 Aug;142(2):457-466. doi: 10.1378/chest.11-2892.	Chest. 2012	PubMed	citation	PMID:22345382	pubmed	22345382	create date:2012/02/22 | first author:Marcondes-Braga FG
Study on the initial velocity distribution of exhaled air from coughing and speaking.	/pubmed/22342283	Kwon SB, Park J, Jang J, Cho Y, Park DS, Kim C, Bae GN, Jang A.	Chemosphere. 2012 Jun;87(11):1260-4. doi: 10.1016/j.chemosphere.2012.01.032. Epub 2012 Feb 18.	Chemosphere. 2012	PubMed	citation	PMID:22342283	pubmed	22342283	create date:2012/02/22 | first author:Kwon SB
The GenuairÂ® inhaler: a novel, multidose dry powder inhaler.	/pubmed/22340451	Chrystyn H, Niederlaender C.	Int J Clin Pract. 2012 Mar;66(3):309-17. doi: 10.1111/j.1742-1241.2011.02832.x. Review.	Int J Clin Pract. 2012	PubMed	citation	PMID:22340451	pubmed	22340451	create date:2012/02/22 | first author:Chrystyn H
Exposure of healthy subjects with emissions from a gas metal arc welding process: part 3--biological effect markers and lung function.	/pubmed/22311008	Brand P, Bischof K, Siry L, Bertram J, Schettgen T, Reisgen U, Kraus T, Gube M.	Int Arch Occup Environ Health. 2013 Jan;86(1):39-45. doi: 10.1007/s00420-012-0740-1. Epub 2012 Feb 5.	Int Arch Occup Environ Health. 2013	PubMed	citation	PMID:22311008	pubmed	22311008	create date:2012/02/09 | first author:Brand P
The cough receptor TRPV1 agonists 15(S)-HETE and LTB4 in the cough response to hypertonicity.	/pubmed/22280233	Koskela H, Purokivi M, Nieminen R, Moilanen E.	Inflamm Allergy Drug Targets. 2012 Apr;11(2):102-8.	Inflamm Allergy Drug Targets. 2012	PubMed	citation	PMID:22280233	pubmed	22280233	create date:2012/01/28 | first author:Koskela H
Reflux revisited: advancing the role of pepsin.	/pubmed/22242022	Bardhan KD, Strugala V, Dettmar PW.	Int J Otolaryngol. 2012;2012:646901. doi: 10.1155/2012/646901. Epub 2011 Nov 10.	Int J Otolaryngol. 2012	PubMed	citation	PMID:22242022 | PMCID:PMC3216344	pubmed	22242022	create date:2012/01/14 | first author:Bardhan KD
Eurasian-origin gene segments contribute to the transmissibility, aerosol release, and morphology of the 2009 pandemic H1N1 influenza virus.	/pubmed/22241979	Lakdawala SS, Lamirande EW, Suguitan AL Jr, Wang W, Santos CP, Vogel L, Matsuoka Y, Lindsley WG, Jin H, Subbarao K.	PLoS Pathog. 2011 Dec;7(12):e1002443. doi: 10.1371/journal.ppat.1002443. Epub 2011 Dec 29.	PLoS Pathog. 2011	PubMed	citation	PMID:22241979 | PMCID:PMC3248560	pubmed	22241979	create date:2012/01/14 | first author:Lakdawala SS
Effects on small airway obstruction of long-term treatments with beclomethasone/formoterol hydrofluoroalkane (metered-dose inhaler) versus fluticasone/salmeterol (dry-powder inhaler) in asthma: a preliminary study.	/pubmed/22221427	Corda L, Gardenghi GG, Modina D, Montemurro LT, Novali M, Tantucci C.	Allergy Asthma Proc. 2011 Nov-Dec;32(6):29-34. doi: 10.2500/aap.2011.32.3477.	Allergy Asthma Proc. 2011	PubMed	citation	PMID:22221427	pubmed	22221427	create date:2012/01/10 | first author:Corda L
Micron-sized intrapulmonary particle deposition in the developing rat lung.	/pubmed/22162522	Schulz H, Eder G, Bolle I, Tsuda A, Karrasch S.	J Appl Physiol (1985). 2012 Mar;112(5):759-65. doi: 10.1152/japplphysiol.01064.2011. Epub 2011 Dec 8.	J Appl Physiol (1985). 2012	PubMed	citation	PMID:22162522 | PMCID:PMC3311664	pubmed	22162522	create date:2011/12/14 | first author:Schulz H
Exhaled endogenous particles contain lung proteins.	/pubmed/22156667	Bredberg A, Gobom J, Almstrand AC, Larsson P, Blennow K, Olin AC, Mirgorodskaya E.	Clin Chem. 2012 Feb;58(2):431-40. doi: 10.1373/clinchem.2011.169235. Epub 2011 Dec 7.	Clin Chem. 2012	PubMed	citation	PMID:22156667	pubmed	22156667	create date:2011/12/14 | first author:Bredberg A
Pore shape of honeycomb-patterned films: modulation and interfacial behavior.	/pubmed/22148166	Wan LS, Ke BB, Zhang J, Xu ZK.	J Phys Chem B. 2012 Jan 12;116(1):40-7. doi: 10.1021/jp208115u. Epub 2011 Dec 27.	J Phys Chem B. 2012	PubMed	citation	PMID:22148166	pubmed	22148166	create date:2011/12/14 | first author:Wan LS
Influence of film dimensions on film droplet formation.	/pubmed/22136217	Holmgren H, LjungstrÃ¶m E.	J Aerosol Med Pulm Drug Deliv. 2012 Feb;25(1):47-53. doi: 10.1089/jamp.2011.0892. Epub 2011 Dec 2.	J Aerosol Med Pulm Drug Deliv. 2012	PubMed	citation	PMID:22136217	pubmed	22136217	create date:2011/12/06 | first author:Holmgren H
Surfactant protein A and albumin in particles in exhaled air.	/pubmed/22100538	Larsson P, Mirgorodskaya E, Samuelsson L, Bake B, Almstrand AC, Bredberg A, Olin AC.	Respir Med. 2012 Feb;106(2):197-204. doi: 10.1016/j.rmed.2011.10.008. Epub 2011 Nov 18.	Respir Med. 2012	PubMed	citation	PMID:22100538	pubmed	22100538	create date:2011/11/22 | first author:Larsson P
In vitro tests for aerosol deposition. I: Scaling a physical model of the upper airways to predict drug deposition variation in normal humans.	/pubmed/22070526	Delvadia RR, Longest PW, Byron PR.	J Aerosol Med Pulm Drug Deliv. 2012 Feb;25(1):32-40. doi: 10.1089/jamp.2011.0905. Epub 2011 Nov 9.	J Aerosol Med Pulm Drug Deliv. 2012	PubMed	citation	PMID:22070526	pubmed	22070526	create date:2011/11/11 | first author:Delvadia RR
Reporter phage and breath tests: emerging phenotypic assays for diagnosing active tuberculosis, antibiotic resistance, and treatment efficacy.	/pubmed/21996696	Jain P, Thaler DS, Maiga M, Timmins GS, Bishai WR, Hatfull GF, Larsen MH, Jacobs WR.	J Infect Dis. 2011 Nov 15;204 Suppl 4:S1142-50. doi: 10.1093/infdis/jir454. Review.	J Infect Dis. 2011	PubMed	citation	PMID:21996696 | PMCID:PMC3247800	pubmed	21996696	create date:2011/10/26 | first author:Jain P
Demonstration that methadone is being present in the exhaled breath aerosol fraction.	/pubmed/21873017	Beck O, Sandqvist S, Franck J.	J Pharm Biomed Anal. 2011 Dec 15;56(5):1024-8. doi: 10.1016/j.jpba.2011.08.004. Epub 2011 Aug 9.	J Pharm Biomed Anal. 2011	PubMed	citation	PMID:21873017	pubmed	21873017	create date:2011/08/30 | first author:Beck O
Detection of foot-and-mouth disease virus in the breath of infected cattle using a hand-held device to collect aerosols.	/pubmed/21723882	Christensen LS, Brehm KE, Skov J, Harlow KW, Christensen J, Haas B.	J Virol Methods. 2011 Oct;177(1):44-8. doi: 10.1016/j.jviromet.2011.06.011. Epub 2011 Jun 23.	J Virol Methods. 2011	PubMed	citation	PMID:21723882	pubmed	21723882	create date:2011/07/05 | first author:Christensen LS
Airways changes related to air pollution exposure in wheezing children.	/pubmed/21719492	Martins PC, Valente J, Papoila AL, Caires I, AraÃºjo-Martins J, Mata P, Lopes M, Torres S, Rosado-Pinto J, Borrego C, Annesi-Maesano I, Neuparth N.	Eur Respir J. 2012 Feb;39(2):246-53. doi: 10.1183/09031936.00025111. Epub 2011 Jun 30.	Eur Respir J. 2012	PubMed	citation	PMID:21719492	pubmed	21719492	create date:2011/07/02 | first author:Martins PC
TOF-SIMS analysis of exhaled particles from patients with asthma and healthy controls.	/pubmed/21719486	Almstrand AC, Josefson M, Bredberg A, Lausmaa J, SjÃ¶vall P, Larsson P, Olin AC.	Eur Respir J. 2012 Jan;39(1):59-66. doi: 10.1183/09031936.00195610. Epub 2011 Jun 30.	Eur Respir J. 2012	PubMed	citation	PMID:21719486	pubmed	21719486	create date:2011/07/02 | first author:Almstrand AC
Characterizing bacterial volatiles using secondary electrospray ionization mass spectrometry (SESI-MS).	/pubmed/21694687	Bean HD, Zhu J, Hill JE.	J Vis Exp. 2011 Jun 8;(52). pii: 2664. doi: 10.3791/2664.	J Vis Exp. 2011	PubMed	citation	PMID:21694687 | PMCID:PMC3197037	pubmed	21694687	create date:2011/06/23 | first author:Bean HD
Relation between humidity and size of exhaled particles.	/pubmed/21671751	Holmgren H, Bake B, Olin AC, LjungstrÃ¶m E.	J Aerosol Med Pulm Drug Deliv. 2011 Oct;24(5):253-60. doi: 10.1089/jamp.2011.0880. Epub 2011 Jun 14.	J Aerosol Med Pulm Drug Deliv. 2011	PubMed	citation	PMID:21671751	pubmed	21671751	create date:2011/06/16 | first author:Holmgren H
Propagation of respiratory aerosols by the vuvuzela.	/pubmed/21629778	Lai KM, Bottomley C, McNerney R.	PLoS One. 2011;6(5):e20086. doi: 10.1371/journal.pone.0020086. Epub 2011 May 23.	PLoS One. 2011	PubMed	citation	PMID:21629778 | PMCID:PMC3100331	pubmed	21629778	create date:2011/06/02 | first author:Lai KM
Exhaled air dispersion and removal is influenced by isolation room size and ventilation settings during oxygen delivery via nasal cannula.	/pubmed/21605275	Hui DS, Chow BK, Chu L, Ng SS, Lai ST, Gin T, Chan MT.	Respirology. 2011 Aug;16(6):1005-13. doi: 10.1111/j.1440-1843.2011.01995.x.	Respirology. 2011	PubMed	citation	PMID:21605275	pubmed	21605275	create date:2011/05/25 | first author:Hui DS
Windsor, Ontario exposure assessment study: design and methods validation of personal, indoor, and outdoor air pollution monitoring.	/pubmed/21416760	Wheeler AJ, Xu X, Kulka R, You H, Wallace L, Mallach G, Van Ryswyk K, MacNeill M, Kearney J, Rasmussen PE, Dabek-Zlotorzynska E, Wang D, Poon R, Williams R, Stocco C, Anastassopoulos A, Miller JD, Dales R, Brook JR.	J Air Waste Manag Assoc. 2011 Mar;61(3):324-38.	J Air Waste Manag Assoc. 2011	PubMed	citation	PMID:21416760	pubmed	21416760	create date:2011/03/22 | first author:Wheeler AJ
Respiratory deposition model of an inhaled aerosol bolus.	/pubmed/21409658	Huang CW, Pei C, Huang CH.	Comput Methods Biomech Biomed Engin. 2011 Oct;14(10):915-25. doi: 10.1080/10255842.2010.500287. Epub 2011 May 24.	Comput Methods Biomech Biomed Engin. 2011	PubMed	citation	PMID:21409658	pubmed	21409658	create date:2011/03/17 | first author:Huang CW
Windsor, Ontario exposure assessment study: design and methods validation of personal, indoor, and outdoor air pollution monitoring.	/pubmed/21387932	Wheeler AJ, Xu X, Kulka R, You H, Wallace L, Mallach G, Van Ryswyk K, MacNeill M, Kearney J, Dabek-Zlotorzynska E, Wang D, Poon R, Williams R, Stocco C, Anastassopoulos A, Miller JD, Dales R, Brook JR.	J Air Waste Manag Assoc. 2011 Feb;61(2):142-56.	J Air Waste Manag Assoc. 2011	PubMed	citation	PMID:21387932	pubmed	21387932	create date:2011/03/11 | first author:Wheeler AJ
Exhaled breath condensate sampling is not a new method for detection of respiratory viruses.	/pubmed/21375748	Houspie L, De Coster S, Keyaerts E, Narongsack P, De Roy R, Talboom I, Sisk M, Maes P, Verbeeck J, Van Ranst M.	Virol J. 2011 Mar 4;8:98. doi: 10.1186/1743-422X-8-98.	Virol J. 2011	PubMed	citation	PMID:21375748 | PMCID:PMC3059288	pubmed	21375748	create date:2011/03/08 | first author:Houspie L
Origin of exhaled breath particles from healthy and human rhinovirus-infected subjects.	/pubmed/21361786	Fabian P, Brain J, Houseman EA, Gern J, Milton DK.	J Aerosol Med Pulm Drug Deliv. 2011 Jun;24(3):137-47. doi: 10.1089/jamp.2010.0815. Epub 2011 Mar 1.	J Aerosol Med Pulm Drug Deliv. 2011	PubMed	citation	PMID:21361786 | PMCID:PMC3123971	pubmed	21361786	create date:2011/03/03 | first author:Fabian P
Windsor, Ontario Exposure Assessment Study: Design and Methods Validation of Personal, Indoor, and Outdoor Air Pollution Monitoring.	/pubmed/28880138	Wheeler AJ, Xu X, Kulka R, You H, Wallace L, Mallach G, Ryswyk KV, MacNeill M, Kearney J, Rasmussen PE, Dabek-Zlotorzynska E, Wang D, Poon R, Williams R, Stocco C, Anastassopoulos A, Miller JD, Dales R, Brook JR.	J Air Waste Manag Assoc. 2011 Mar;61(3):324-338. doi: 10.3155/1047-3289.61.3.324.	J Air Waste Manag Assoc. 2011	PubMed	citation	PMID:28880138	pubmed	28880138	create date:2011/03/01 | first author:Wheeler AJ
A bottom-up approach to fabricate patterned surfaces with asymmetrical TiO2 microparticles trapped in the holes of honeycomblike polymer film.	/pubmed/21348484	Li X, Zhang L, Wang Y, Yang X, Zhao N, Zhang X, Xu J.	J Am Chem Soc. 2011 Mar 23;133(11):3736-9. doi: 10.1021/ja1106767. Epub 2011 Feb 24.	J Am Chem Soc. 2011	PubMed	citation	PMID:21348484	pubmed	21348484	create date:2011/02/26 | first author:Li X
Randomized controlled trial of a breath-actuated nebulizer in pediatric asthma patients in the emergency department.	/pubmed/21333060	Sabato K, Ward P, Hawk W, Gildengorin V, Asselin JM.	Respir Care. 2011 Jun;56(6):761-70. doi: 10.4187/respcare.00142. Epub 2011 Feb 11.	Respir Care. 2011	PubMed	citation	PMID:21333060	pubmed	21333060	create date:2011/02/22 | first author:Sabato K
Complete restoration of phenylalanine oxidation in phenylketonuria mouse by a self-complementary adeno-associated virus vector.	/pubmed/21322099	Yagi H, Ogura T, Mizukami H, Urabe M, Hamada H, Yoshikawa H, Ozawa K, Kume A.	J Gene Med. 2011 Feb;13(2):114-22. doi: 10.1002/jgm.1543.	J Gene Med. 2011	PubMed	citation	PMID:21322099	pubmed	21322099	create date:2011/02/16 | first author:Yagi H
Windsor, Ontario Exposure Assessment Study: Design and Methods Validation of Personal, Indoor, and Outdoor Air Pollution Monitoring.	/pubmed/28880768	Wheeler AJ, Xu X, Kulka R, You H, Wallace L, Mallach G, Ryswyk KV, MacNeill M, Kearney J, Rasmussen PE, Dabek-Zlotorzynska E, Wang D, Poon R, Williams R, Stocco C, Anastassopoulos A, Miller JD, Dales R, Brook JR.	J Air Waste Manag Assoc. 2011 Feb;61(2):142-156. doi: 10.3155/1047-3289.61.2.142.	J Air Waste Manag Assoc. 2011	PubMed	citation	PMID:28880768	pubmed	28880768	create date:2011/02/01 | first author:Wheeler AJ
Usage of spacers in respiratory laboratories and the delivered salbutamol dose of spacers available in Australia and New Zealand.	/pubmed/21261779	Hall GL, Annese T, Looi K, Devadason SG.	Respirology. 2011 May;16(4):639-44. doi: 10.1111/j.1440-1843.2011.01928.x.	Respirology. 2011	PubMed	citation	PMID:21261779	pubmed	21261779	create date:2011/01/26 | first author:Hall GL
Forensic implications of respiratory derived blood spatter distributions.	/pubmed/21216361	Denison D, Porter A, Mills M, Schroter RC.	Forensic Sci Int. 2011 Jan 30;204(1-3):144-55. doi: 10.1016/j.forsciint.2010.05.017. Epub 2010 Jun 18.	Forensic Sci Int. 2011	PubMed	citation	PMID:21216361	pubmed	21216361	create date:2011/01/11 | first author:Denison D
Development of Respimat(Â®) Soft Mistâ„¢ Inhaler and its clinical utility in respiratory disorders.	/pubmed/22915941	Dalby RN, Eicher J, Zierenberg B.	Med Devices (Auckl). 2011;4:145-55. doi: 10.2147/MDER.S7409. Epub 2011 Sep 1.	Med Devices (Auckl). 2011	PubMed	citation	PMID:22915941 | PMCID:PMC3417885	pubmed	22915941	create date:2011/01/01 | first author:Dalby RN
[Fructose intolerance in patients with irritable bowel syndrome: a case-control study].	/pubmed/21169107	Reyes-Huerta JU, de la Cruz-PatiÃ±o E, RamÃ­rez-GutiÃ©rrez de Velasco A, Zamudio C, Remes-Troche JM.	Rev Gastroenterol Mex. 2010 Oct-Dec;75(4):405-11. Spanish.	Rev Gastroenterol Mex. 2010	PubMed	citation	PMID:21169107	pubmed	21169107	create date:2010/12/21 | first author:Reyes-Huerta JU
Aerosol inhalation from spacers and valved holding chambers requires few tidal breaths for children.	/pubmed/21078734	Schultz A, Le SouÃ«f TJ, Venter A, Zhang G, Devadason SG, Le SouÃ«f PN.	Pediatrics. 2010 Dec;126(6):e1493-8. doi: 10.1542/peds.2010-1377. Epub 2010 Nov 15.	Pediatrics. 2010	PubMed	citation	PMID:21078734	pubmed	21078734	create date:2010/11/17 | first author:Schultz A
Aerosol drug delivery: developments in device design and clinical use.	/pubmed/21036392	Dolovich MB, Dhand R.	Lancet. 2011 Mar 19;377(9770):1032-45. doi: 10.1016/S0140-6736(10)60926-9. Epub 2010 Oct 29. Review.	Lancet. 2011	PubMed	citation	PMID:21036392	pubmed	21036392	create date:2010/11/03 | first author:Dolovich MB
Optimization of a procedure used to measure aerosol characteristics of nebulized solutions using a cooled next generation impactor.	/pubmed/20958142	Berlinski A, Hayden JB.	J Aerosol Med Pulm Drug Deliv. 2010 Dec;23(6):397-404. doi: 10.1089/jamp.2010.0834. Epub 2010 Oct 19.	J Aerosol Med Pulm Drug Deliv. 2010	PubMed	citation	PMID:20958142	pubmed	20958142	create date:2010/10/21 | first author:Berlinski A
Facile patterning of upconversion NaYF4:Yb,Er nanoparticles.	/pubmed/20951995	Si HY, Yuan D, Chen JS, Chow GM, Zhang HL.	J Colloid Interface Sci. 2011 Jan 15;353(2):569-73. doi: 10.1016/j.jcis.2010.09.056. Epub 2010 Sep 25.	J Colloid Interface Sci. 2011	PubMed	citation	PMID:20951995	pubmed	20951995	create date:2010/10/19 | first author:Si HY
Nitrite in exhaled breath condensate as a marker of nitrossative stress in the airways of patients with asthma, COPD, and idiopathic pulmonary fibrosis.	/pubmed/20872566	RihÃ¡k V, Zatloukal P, ChlÃ¡dkovÃ¡ J, ZimulovÃ¡ A, HavlÃ­novÃ¡ Z, ChlÃ¡dek J.	J Clin Lab Anal. 2010;24(5):317-22. doi: 10.1002/jcla.20408.	J Clin Lab Anal. 2010	PubMed	citation	PMID:20872566	pubmed	20872566	create date:2010/09/28 | first author:RihÃ¡k V
Micron particle deposition in a tracheobronchial airway model under different breathing conditions.	/pubmed/20855226	Inthavong K, Choi LT, Tu J, Ding S, Thien F.	Med Eng Phys. 2010 Dec;32(10):1198-212. doi: 10.1016/j.medengphy.2010.08.012. Epub 2010 Sep 19.	Med Eng Phys. 2010	PubMed	citation	PMID:20855226	pubmed	20855226	create date:2010/09/22 | first author:Inthavong K
Efficacy of two breath condensers.	/pubmed/20626017	Davidsson A, Schmekel B.	J Clin Lab Anal. 2010;24(4):219-23. doi: 10.1002/jcla.20389.	J Clin Lab Anal. 2010	PubMed	citation	PMID:20626017	pubmed	20626017	create date:2010/07/14 | first author:Davidsson A
Simple respiratory protection--evaluation of the filtration performance of cloth masks and common fabric materials against 20-1000 nm size particles.	/pubmed/20584862	Rengasamy S, Eimer B, Shaffer RE.	Ann Occup Hyg. 2010 Oct;54(7):789-98. doi: 10.1093/annhyg/meq044. Epub 2010 Jun 28.	Ann Occup Hyg. 2010	PubMed	citation	PMID:20584862	pubmed	20584862	create date:2010/06/30 | first author:Rengasamy S
A pilot study to assess lung deposition of HFA-beclomethasone and CFC-beclomethasone from a pressurized metered dose inhaler with and without add-on spacers and using varying breathhold times.	/pubmed/20575669	Leach CL, Colice GL.	J Aerosol Med Pulm Drug Deliv. 2010 Dec;23(6):355-61. doi: 10.1089/jamp.2009.0783. Epub 2010 Jun 24.	J Aerosol Med Pulm Drug Deliv. 2010	PubMed	citation	PMID:20575669	pubmed	20575669	create date:2010/06/26 | first author:Leach CL
Field test of a novel detection device for Mycobacterium tuberculosis antigen in cough.	/pubmed/20529335	McNerney R, Wondafrash BA, Amena K, Tesfaye A, McCash EM, Murray NJ.	BMC Infect Dis. 2010 Jun 8;10:161. doi: 10.1186/1471-2334-10-161.	BMC Infect Dis. 2010	PubMed	citation	PMID:20529335 | PMCID:PMC2891759	pubmed	20529335	create date:2010/06/10 | first author:McNerney R
Modeling the dynamics of airway constriction: effects of agonist transport and binding.	/pubmed/20507971	Amin SD, Majumdar A, Frey U, Suki B.	J Appl Physiol (1985). 2010 Aug;109(2):553-63. doi: 10.1152/japplphysiol.01111.2009. Epub 2010 May 27.	J Appl Physiol (1985). 2010	PubMed	citation	PMID:20507971 | PMCID:PMC2928600	pubmed	20507971	create date:2010/05/29 | first author:Amin SD
Characterization of exhaled particles from the healthy human lung--a systematic analysis in relation to pulmonary function variables.	/pubmed/20500095	Schwarz K, Biller H, Windt H, Koch W, Hohlfeld JM.	J Aerosol Med Pulm Drug Deliv. 2010 Dec;23(6):371-9. doi: 10.1089/jamp.2009.0809. Epub 2010 May 25.	J Aerosol Med Pulm Drug Deliv. 2010	PubMed	citation	PMID:20500095	pubmed	20500095	create date:2010/05/27 | first author:Schwarz K
Determination of volatile organic compounds for a systematic evaluation of third-hand smoking.	/pubmed/20467132	Ueta I, Saito Y, Teraoka K, Miura T, Jinno K.	Anal Sci. 2010;26(5):569-74.	Anal Sci. 2010	PubMed	citation	PMID:20467132	pubmed	20467132	create date:2010/05/15 | first author:Ueta I
Ultrasonic nebulization platforms for pulmonary drug delivery.	/pubmed/20459360	Yeo LY, Friend JR, McIntosh MP, Meeusen EN, Morton DA.	Expert Opin Drug Deliv. 2010 Jun;7(6):663-79. doi: 10.1517/17425247.2010.485608. Review.	Expert Opin Drug Deliv. 2010	PubMed	citation	PMID:20459360	pubmed	20459360	create date:2010/05/13 | first author:Yeo LY
Pulmonary targeting of nanoparticle drug matrices.	/pubmed/20455773	Dandekar P, Venkataraman C, Mehra A.	J Aerosol Med Pulm Drug Deliv. 2010 Dec;23(6):343-53. doi: 10.1089/jamp.2009.0784. Epub 2010 May 10.	J Aerosol Med Pulm Drug Deliv. 2010	PubMed	citation	PMID:20455773	pubmed	20455773	create date:2010/05/12 | first author:Dandekar P
Comparative effects of insect repellent N,N-diethylbenzamide, N,N-diethylphenylacetamide, and N,N-diethyl-3- methylbenzamide aerosols on the breathing pattern and respiratory variables in mice.	/pubmed/20384542	Deb U, Ahmed F, Singh S, Mendki MJ, Vijayaraghavan R.	Inhal Toxicol. 2010 May;22(6):469-78. doi: 10.3109/08958370903456652.	Inhal Toxicol. 2010	PubMed	citation	PMID:20384542	pubmed	20384542	create date:2010/04/14 | first author:Deb U
The I-neb Adaptive Aerosol Delivery System enhances delivery of alpha1-antitrypsin with controlled inhalation.	/pubmed/20373910	Geller DE, Kesser KC.	J Aerosol Med Pulm Drug Deliv. 2010 Apr;23 Suppl 1:S55-9. doi: 10.1089/jamp.2009.0793.	J Aerosol Med Pulm Drug Deliv. 2010	PubMed	citation	PMID:20373910 | PMCID:PMC3116627	pubmed	20373910	create date:2010/04/14 | first author:Geller DE
Evaluation of the Target Inhalation Mode (TIM) breathing maneuver in simulated nebulizer therapy in patients with cystic fibrosis.	/pubmed/20373907	Denyer J, Prince I, Dixon E, Agent P, Pryor J, Hodson M.	J Aerosol Med Pulm Drug Deliv. 2010 Apr;23 Suppl 1:S29-36. doi: 10.1089/jamp.2009.0768.	J Aerosol Med Pulm Drug Deliv. 2010	PubMed	citation	PMID:20373907 | PMCID:PMC3116626	pubmed	20373907	create date:2010/04/14 | first author:Denyer J
Formulation strategy and use of excipients in pulmonary drug delivery.	/pubmed/20223286	Pilcer G, Amighi K.	Int J Pharm. 2010 Jun 15;392(1-2):1-19. doi: 10.1016/j.ijpharm.2010.03.017. Epub 2010 Mar 17. Review.	Int J Pharm. 2010	PubMed	citation	PMID:20223286	pubmed	20223286	create date:2010/03/13 | first author:Pilcer G
Chromium in exhaled breath condensate (EBC), erythrocytes, plasma and urine in the biomonitoring of chrome-plating workers exposed to soluble Cr(VI).	/pubmed/20145884	Goldoni M, Caglieri A, De Palma G, Acampa O, Gergelova P, Corradi M, Apostoli P, Mutti A.	J Environ Monit. 2010 Feb;12(2):442-7. doi: 10.1039/b914673c. Epub 2009 Nov 17.	J Environ Monit. 2010	PubMed	citation	PMID:20145884	pubmed	20145884	create date:2010/02/11 | first author:Goldoni M
Flow field analysis in a compliant acinus replica model using particle image velocimetry (PIV).	/pubmed/20116064	Berg EJ, Weisman JL, Oldham MJ, Robinson RJ.	J Biomech. 2010 Apr 19;43(6):1039-47. doi: 10.1016/j.jbiomech.2009.12.019. Epub 2010 Jan 29.	J Biomech. 2010	PubMed	citation	PMID:20116064	pubmed	20116064	create date:2010/02/02 | first author:Berg EJ
Effect of airway opening on production of exhaled particles.	/pubmed/20056850	Almstrand AC, Bake B, LjungstrÃ¶m E, Larsson P, Bredberg A, Mirgorodskaya E, Olin AC.	J Appl Physiol (1985). 2010 Mar;108(3):584-8. doi: 10.1152/japplphysiol.00873.2009. Epub 2010 Jan 7.	J Appl Physiol (1985). 2010	PubMed	citation	PMID:20056850	pubmed	20056850	create date:2010/01/09 | first author:Almstrand AC
Electronic nose breathprints are independent of acute changes in airway caliber in asthma.	/pubmed/22163399	Lazar Z, Fens N, van der Maten J, van der Schee MP, Wagener AH, de Nijs SB, Dijkers E, Sterk PJ.	Sensors (Basel). 2010;10(10):9127-38. doi: 10.3390/s101009127. Epub 2010 Oct 12.	Sensors (Basel). 2010	PubMed	citation	PMID:22163399 | PMCID:PMC3230982	pubmed	22163399	create date:2010/01/01 | first author:Lazar Z
Role of oxidative damage in toxicity of particulates.	/pubmed/19886744	MÃ¸ller P, Jacobsen NR, Folkmann JK, Danielsen PH, Mikkelsen L, Hemmingsen JG, Vesterdal LK, Forchhammer L, Wallin H, Loft S.	Free Radic Res. 2010 Jan;44(1):1-46. doi: 10.3109/10715760903300691. Review.	Free Radic Res. 2010	PubMed	citation	PMID:19886744	pubmed	19886744	create date:2009/11/06 | first author:MÃ¸ller P
The influence of breathing pattern during nebulization on the delivery of arformoterol using a breath simulator.	/pubmed/19863833	Bauer A, McGlynn P, Bovet LL, Mims PL, Curry LA, Hanrahan JP.	Respir Care. 2009 Nov;54(11):1488-92.	Respir Care. 2009	PubMed	citation	PMID:19863833	pubmed	19863833	create date:2009/10/30 | first author:Bauer A
Surface active drugs significantly alter the drug output rate from medical nebulizers.	/pubmed/19825407	Arzhavitina A, Steckel H.	Int J Pharm. 2010 Jan 15;384(1-2):128-36. doi: 10.1016/j.ijpharm.2009.10.012. Epub 2009 Oct 13.	Int J Pharm. 2010	PubMed	citation	PMID:19825407	pubmed	19825407	create date:2009/10/15 | first author:Arzhavitina A
VLDL-TG kinetics: a dual isotope study for quantifying VLDL-TG pool size, production rates, and fractional oxidation in humans.	/pubmed/19773577	SÃ¸rensen LP, Gormsen LC, Nielsen S.	Am J Physiol Endocrinol Metab. 2009 Dec;297(6):E1324-30. doi: 10.1152/ajpendo.00366.2009. Epub 2009 Sep 22.	Am J Physiol Endocrinol Metab. 2009	PubMed	citation	PMID:19773577	pubmed	19773577	create date:2009/09/24 | first author:SÃ¸rensen LP
Comparative in vitro performance of valved holding chambers with a budesonide/formoterol pressurized metered-dose inhaler.	/pubmed/19772764	Chambers FE, Brown S, Ludzik AJ.	Allergy Asthma Proc. 2009 Jul-Aug;30(4):424-32. doi: 10.2500/aap.2009.30.3252.	Allergy Asthma Proc. 2009	PubMed	citation	PMID:19772764	pubmed	19772764	create date:2009/09/24 | first author:Chambers FE
Simulation and minimisation of the airway deposition of airborne bacteria.	/pubmed/19772481	BalÃ¡shÃ¡zy I, HorvÃ¡th A, SÃ¡rkÃ¡ny Z, Farkas A, Hofmann W.	Inhal Toxicol. 2009 Oct;21(12):1021-9. doi: 10.1080/08958370902736646.	Inhal Toxicol. 2009	PubMed	citation	PMID:19772481	pubmed	19772481	create date:2009/09/24 | first author:BalÃ¡shÃ¡zy I
Development of extractive electrospray ionization ion trap mass spectrometry for in vivo breath analysis.	/pubmed/19768211	Ding J, Yang S, Liang D, Chen H, Wu Z, Zhang L, Ren Y.	Analyst. 2009 Oct;134(10):2040-50. doi: 10.1039/b821497b. Epub 2009 Jul 24.	Analyst. 2009	PubMed	citation	PMID:19768211	pubmed	19768211	create date:2009/09/22 | first author:Ding J
Breath-by-breath measurement of particle deposition in the lung of spontaneously breathing rats.	/pubmed/19644034	Karrasch S, Eder G, Bolle I, Tsuda A, Schulz H.	J Appl Physiol (1985). 2009 Oct;107(4):1293-9. doi: 10.1152/japplphysiol.00096.2009. Epub 2009 Jul 30.	J Appl Physiol (1985). 2009	PubMed	citation	PMID:19644034 | PMCID:PMC2763828	pubmed	19644034	create date:2009/08/01 | first author:Karrasch S
Psychophysically determined forces of dynamic pushing for female industrial workers: Comparison of two apparatuses.	/pubmed/19628201	Ciriello VM, Maikala RV, Dempsey PG, O'Brien NV.	Appl Ergon. 2010 Jan;41(1):141-5. doi: 10.1016/j.apergo.2009.06.001. Epub 2009 Jul 22.	Appl Ergon. 2010	PubMed	citation	PMID:19628201	pubmed	19628201	create date:2009/07/25 | first author:Ciriello VM
Breath acetone analysis with miniaturized sample preparation device: in-needle preconcentration and subsequent determination by gas chromatography-mass spectroscopy.	/pubmed/19595647	Ueta I, Saito Y, Hosoe M, Okamoto M, Ohkita H, Shirai S, Tamura H, Jinno K.	J Chromatogr B Analyt Technol Biomed Life Sci. 2009 Aug 15;877(24):2551-6. doi: 10.1016/j.jchromb.2009.06.039. Epub 2009 Jul 1.	J Chromatogr B Analyt Technol Biomed Life Sci. 2009	PubMed	citation	PMID:19595647	pubmed	19595647	create date:2009/07/15 | first author:Ueta I
Left-to-right asymmetry of aerosol deposition after shallow bolus inhalation depends on lung ventilation.	/pubmed/19580369	MÃ¶ller W, Meyer G, Scheuch G, Kreyling WG, Bennett WD.	J Aerosol Med Pulm Drug Deliv. 2009 Dec;22(4):333-9. doi: 10.1089/jamp.2009.0749.	J Aerosol Med Pulm Drug Deliv. 2009	PubMed	citation	PMID:19580369	pubmed	19580369	create date:2009/07/08 | first author:MÃ¶ller W
Diagnosis and treatment of polonium poisoning.	/pubmed/19492929	Jefferson RD, Goans RE, Blain PG, Thomas SH.	Clin Toxicol (Phila). 2009 May;47(5):379-92. doi: 10.1080/15563650902956431. Review. Erratum in: Clin Toxicol (Phila). 2009 Jul;47(6):608.	Clin Toxicol (Phila). 2009	PubMed	citation	PMID:19492929	pubmed	19492929	create date:2009/06/06 | first author:Jefferson RD
Expression of functional leukotriene B4 receptors on human airway smooth muscle cells.	/pubmed/19477492	Watanabe S, Yamasaki A, Hashimoto K, Shigeoka Y, Chikumi H, Hasegawa Y, Sumikawa T, Takata M, Okazaki R, Watanabe M, Yokogawa T, Yamamura M, Hayabuchi T, Gerthoffer WT, Halayko AJ, Shimizu E.	J Allergy Clin Immunol. 2009 Jul;124(1):59-65.e1-3. doi: 10.1016/j.jaci.2009.03.024. Epub 2009 May 27.	J Allergy Clin Immunol. 2009	PubMed	citation	PMID:19477492 | PMCID:PMC4301732	pubmed	19477492	create date:2009/05/30 | first author:Watanabe S
Is relief from diabetes just a breath away?	/pubmed/19450223	Passey C, Bhardwaj SP, Majumdar DK.	Curr Drug Deliv. 2009 Apr;6(2):166-73.	Curr Drug Deliv. 2009	PubMed	citation	PMID:19450223	pubmed	19450223	create date:2009/05/20 | first author:Passey C
Health effects of real-world exposure to diesel exhaust in persons with asthma.	/pubmed/19449765	Zhang JJ, McCreanor JE, Cullinan P, Chung KF, Ohman-Strickland P, Han IK, JÃ¤rup L, Nieuwenhuijsen MJ.	Res Rep Health Eff Inst. 2009 Feb;(138):5-109; discussion 111-23.	Res Rep Health Eff Inst. 2009	PubMed	citation	PMID:19449765	pubmed	19449765	create date:2009/05/20 | first author:Zhang JJ
Optimized aerosol delivery to a mechanically ventilated rodent.	/pubmed/19415985	MacLoughlin RJ, Higgins BD, Laffey JG, O'Brien T.	J Aerosol Med Pulm Drug Deliv. 2009 Dec;22(4):323-32.	J Aerosol Med Pulm Drug Deliv. 2009	PubMed	citation	PMID:19415985	pubmed	19415985	create date:2009/05/07 | first author:MacLoughlin RJ
The mechanism of breath aerosol formation.	/pubmed/19415984	Johnson GR, Morawska L.	J Aerosol Med Pulm Drug Deliv. 2009 Sep;22(3):229-37.	J Aerosol Med Pulm Drug Deliv. 2009	PubMed	citation	PMID:19415984	pubmed	19415984	create date:2009/05/07 | first author:Johnson GR
Individual exposure to particulate matter and the short-term arrhythmic and autonomic profiles in patients with myocardial infarction.	/pubmed/19411666	Folino AF, Scapellato ML, Canova C, Maestrelli P, Bertorelli G, Simonato L, Iliceto S, Lotti M.	Eur Heart J. 2009 Jul;30(13):1614-20. doi: 10.1093/eurheartj/ehp136. Epub 2009 May 2.	Eur Heart J. 2009	PubMed	citation	PMID:19411666	pubmed	19411666	create date:2009/05/05 | first author:Folino AF
Exhaled air dispersion distances during noninvasive ventilation via different Respironics face masks.	/pubmed/19411297	Hui DS, Chow BK, Ng SS, Chu LCY, Hall SD, Gin T, Sung JJY, Chan MTV.	Chest. 2009 Oct;136(4):998-1005. doi: 10.1378/chest.09-0434. Epub 2009 May 1.	Chest. 2009	PubMed	citation	PMID:19411297	pubmed	19411297	create date:2009/05/05 | first author:Hui DS
Oral inhalation therapy: meeting the challenge of developing more patient-appropriate devices.	/pubmed/19298162	Mitchell JP, Nagel MW.	Expert Rev Med Devices. 2009 Mar;6(2):147-55. doi: 10.1586/17434440.6.2.147. Review.	Expert Rev Med Devices. 2009	PubMed	citation	PMID:19298162	pubmed	19298162	create date:2009/03/21 | first author:Mitchell JP
Exhaled air and aerosolized droplet dispersion during application of a jet nebulizer.	/pubmed/19265085	Hui DS, Chow BK, Chu LCY, Ng SS, Hall SD, Gin T, Chan MTV.	Chest. 2009 Mar;135(3):648-654. doi: 10.1378/chest.08-1998.	Chest. 2009	PubMed	citation	PMID:19265085	pubmed	19265085	create date:2009/03/07 | first author:Hui DS
Exhaled breath condensate-site and mechanisms of formation.	/pubmed/21383453	Bondesson E, Jansson LT, Bengtsson T, Wollmer P.	J Breath Res. 2009 Mar;3(1):016005. doi: 10.1088/1752-7155/3/1/016005. Epub 2009 Mar 12.	J Breath Res. 2009	PubMed	citation	PMID:21383453	pubmed	21383453	create date:2009/03/01 | first author:Bondesson E
Cough reflex sensitivity testing in in seasonal allergic rhinitis patients and healthy volunteers.	/pubmed/19218681	Pecova R, Zucha J, Pec M, Neuschlova M, Hanzel P, Tatar M.	J Physiol Pharmacol. 2008 Dec;59 Suppl 6:557-64.	J Physiol Pharmacol. 2008	PubMed	citation	PMID:19218681	pubmed	19218681	create date:2009/02/28 | first author:Pecova R
Identification of surrogate measures of diesel exhaust exposure in a controlled chamber study.	/pubmed/19192804	Sobus JR, Pleil JD, Madden MC, Funk WE, Hubbard HF, Rappaport SM.	Environ Sci Technol. 2008 Dec 1;42(23):8822-8.	Environ Sci Technol. 2008	PubMed	citation	PMID:19192804	pubmed	19192804	create date:2009/02/06 | first author:Sobus JR
Influence of realistic airflow rate on aerosol generation by nebulizers.	/pubmed/19150494	Vecellio L, Kippax P, Rouquette S, Diot P.	Int J Pharm. 2009 Apr 17;371(1-2):99-105. doi: 10.1016/j.ijpharm.2008.12.027. Epub 2008 Dec 27.	Int J Pharm. 2009	PubMed	citation	PMID:19150494	pubmed	19150494	create date:2009/01/20 | first author:Vecellio L
Detection of virulent Rhodococcus equi in exhaled air samples from naturally infected foals.	/pubmed/19144811	Muscatello G, Gilkerson JR, Browning GF.	J Clin Microbiol. 2009 Mar;47(3):734-7. doi: 10.1128/JCM.01395-08. Epub 2009 Jan 14.	J Clin Microbiol. 2009	PubMed	citation	PMID:19144811 | PMCID:PMC2650914	pubmed	19144811	create date:2009/01/16 | first author:Muscatello G
Airway monitoring by collection and mass spectrometric analysis of exhaled particles.	/pubmed/19140778	Almstrand AC, LjungstrÃ¶m E, Lausmaa J, Bake B, SjÃ¶vall P, Olin AC.	Anal Chem. 2009 Jan 15;81(2):662-8. doi: 10.1021/ac802055k.	Anal Chem. 2009	PubMed	citation	PMID:19140778	pubmed	19140778	create date:2009/01/15 | first author:Almstrand AC
Final report on the safety assessment of Trichloroethane.	/pubmed/19101834	[No authors listed]	Int J Toxicol. 2008;27 Suppl 4:107-38. doi: 10.1080/10915810802550835.	Int J Toxicol. 2008	PubMed	citation	PMID:19101834	pubmed	19101834	create date:2009/01/06
Particle clearance from the airways of subjects with bronchial hyperresponsiveness and with chronic obstructive pulmonary disease.	/pubmed/19005919	Scheuch G, KohlhÃ¤ufl M, MÃ¶ller W, Brand P, Meyer T, HÃ¤ussinger K, Sommerer K, Heyder J.	Exp Lung Res. 2008 Nov;34(9):531-49. doi: 10.1080/01902140802341710.	Exp Lung Res. 2008	PubMed	citation	PMID:19005919	pubmed	19005919	create date:2008/11/14 | first author:Scheuch G
Detection of serum antibodies against Helicobacter pylori using a chromatographic immunoassay in outpatients.	/pubmed/18928065	BoboÅŸ C, Racz K, SpÃ¢nu I.	Roum Arch Microbiol Immunol. 2007 Jul-Dec;66(3-4):62-8.	Roum Arch Microbiol Immunol. 2007	PubMed	citation	PMID:18928065	pubmed	18928065	create date:2008/10/22 | first author:BoboÅŸ C
Corrections in dose assessment of 99mTc radiolabeled aerosol particles targeted to central human airways using planar gamma camera imaging.	/pubmed/18844481	MÃ¶ller W, Felten K, Meyer G, Meyer P, Seitz J, Kreyling WG.	J Aerosol Med Pulm Drug Deliv. 2009 Mar;22(1):45-54. doi: 10.1089/jamp.2007.0664.	J Aerosol Med Pulm Drug Deliv. 2009	PubMed	citation	PMID:18844481	pubmed	18844481	create date:2008/10/11 | first author:MÃ¶ller W
The pharmacokinetics and bioavailability of prochlorperazine delivered as a thermally generated aerosol in a single breath to volunteers.	/pubmed/18830225	Avram MJ, Spyker DA, Henthorn TK, Cassella JV.	Clin Pharmacol Ther. 2009 Jan;85(1):71-7. doi: 10.1038/clpt.2008.184. Epub 2008 Oct 1.	Clin Pharmacol Ther. 2009	PubMed	citation	PMID:18830225	pubmed	18830225	create date:2008/10/03 | first author:Avram MJ
Toward modern inhalational bacteriophage therapy: nebulization of bacteriophages of Burkholderia cepacia complex.	/pubmed/18800880	Golshahi L, Seed KD, Dennis JJ, Finlay WH.	J Aerosol Med Pulm Drug Deliv. 2008 Dec;21(4):351-60. doi: 10.1089/jamp.2008.0701.	J Aerosol Med Pulm Drug Deliv. 2008	PubMed	citation	PMID:18800880	pubmed	18800880	create date:2008/09/20 | first author:Golshahi L
Current therapies and technological advances in aqueous aerosol drug delivery.	/pubmed/18663654	Watts AB, McConville JT, Williams RO 3rd.	Drug Dev Ind Pharm. 2008 Sep;34(9):913-22. doi: 10.1080/03639040802144211 . Review.	Drug Dev Ind Pharm. 2008	PubMed	citation	PMID:18663654	pubmed	18663654	create date:2008/07/30 | first author:Watts AB
Influenza virus in human exhaled breath: an observational study.	/pubmed/18628983	Fabian P, McDevitt JJ, DeHaan WH, Fung RO, Cowling BJ, Chan KH, Leung GM, Milton DK.	PLoS One. 2008 Jul 16;3(7):e2691. doi: 10.1371/journal.pone.0002691.	PLoS One. 2008	PubMed	citation	PMID:18628983 | PMCID:PMC2442192	pubmed	18628983	create date:2008/07/17 | first author:Fabian P
Model for the deposition of aerosol particles in the respiratory tract of the rat. I. Nonhygroscopic particle deposition.	/pubmed/18627243	Schmid O, Bolle I, Harder V, Karg E, Takenaka S, Schulz H, Ferron GA.	J Aerosol Med Pulm Drug Deliv. 2008 Sep;21(3):291-307. doi: 10.1089/jamp.2008.0689.	J Aerosol Med Pulm Drug Deliv. 2008	PubMed	citation	PMID:18627243	pubmed	18627243	create date:2008/07/17 | first author:Schmid O
Rapid pulmonary delivery of inhaled tobramycin for Pseudomonas infection in cystic fibrosis: a pilot project.	/pubmed/18613006	Coates AL, Green M, Leung K, Chan J, Ribeiro N, Louca E, Ratjen F, Charron M, Tservistas M, Keller M.	Pediatr Pulmonol. 2008 Aug;43(8):753-9. doi: 10.1002/ppul.20850.	Pediatr Pulmonol. 2008	PubMed	citation	PMID:18613006	pubmed	18613006	create date:2008/07/10 | first author:Coates AL
Effect of particle size on slow particle clearance from the bronchial tree.	/pubmed/18600497	Smith JR, Bailey MR, Etherington G, Shutt AL, Youngman MJ.	Exp Lung Res. 2008 Aug;34(6):287-312. doi: 10.1080/01902140802093196.	Exp Lung Res. 2008	PubMed	citation	PMID:18600497	pubmed	18600497	create date:2008/07/05 | first author:Smith JR
Comparison of the anti-inflammatory effects of extra-fine hydrofluoroalkane-beclomethasone vs fluticasone dry powder inhaler on exhaled inflammatory markers in childhood asthma.	/pubmed/18592826	Robroeks CM, van de Kant KD, van Vliet D, Kester AD, Hendriks HJ, Damoiseaux JG, Wodzig WK, Rijkers GT, Dompeling E, JÃ¶bsis Q.	Ann Allergy Asthma Immunol. 2008 Jun;100(6):601-7. doi: 10.1016/S1081-1206(10)60052-X.	Ann Allergy Asthma Immunol. 2008	PubMed	citation	PMID:18592826	pubmed	18592826	create date:2008/07/03 | first author:Robroeks CM
Exposure to concentrated ambient particles does not affect vascular function in patients with coronary heart disease.	/pubmed/18560524	Mills NL, Robinson SD, Fokkens PH, Leseman DL, Miller MR, Anderson D, Freney EJ, Heal MR, Donovan RJ, Blomberg A, SandstrÃ¶m T, MacNee W, Boon NA, Donaldson K, Newby DE, Cassee FR.	Environ Health Perspect. 2008 Jun;116(6):709-15. doi: 10.1289/ehp.11016.	Environ Health Perspect. 2008	PubMed	citation	PMID:18560524 | PMCID:PMC2430224	pubmed	18560524	create date:2008/06/19 | first author:Mills NL
Reagentless detection of Mycobacteria tuberculosis H37Ra in respiratory effluents in minutes.	/pubmed/18558726	Adams KL, Steele PT, Bogan MJ, Sadler NM, Martin SI, Martin AN, Frank M.	Anal Chem. 2008 Jul 15;80(14):5350-7. doi: 10.1021/ac8002825. Epub 2008 Jun 18.	Anal Chem. 2008	PubMed	citation	PMID:18558726	pubmed	18558726	create date:2008/06/19 | first author:Adams KL
[Exhaled breath-generated aerosols of mycobacterium tuberculosis in patients with active pulmonary tuberculosis during normal breathing].	/pubmed/18516902	Kawada H, Yamazato M, Shinozawa Y, Suzuki K, Otani S, Nemoto I, Miyairi M.	Kekkaku. 2008 Apr;83(4):387-91. Japanese.	Kekkaku. 2008	PubMed	citation	PMID:18516902	pubmed	18516902	create date:2008/06/04 | first author:Kawada H
Non-invasive measurements of exhaled NO and CO associated with methacholine responses in mice.	/pubmed/18505586	Sethi JM, Choi AM, Calhoun WJ, Ameredes BT.	Respir Res. 2008 May 27;9:45. doi: 10.1186/1465-9921-9-45.	Respir Res. 2008	PubMed	citation	PMID:18505586 | PMCID:PMC2474844	pubmed	18505586	create date:2008/05/29 | first author:Sethi JM
Aerosol delivery devices in the treatment of asthma.	/pubmed/18501026	Hess DR.	Respir Care. 2008 Jun;53(6):699-723; discussion 723-5.	Respir Care. 2008	PubMed	citation	PMID:18501026	pubmed	18501026	create date:2008/05/27 | first author:Hess DR
Dead space variability of face masks for valved holding chambers.	/pubmed/18494237	Amirav I, Newhouse MT.	Isr Med Assoc J. 2008 Mar;10(3):224-6.	Isr Med Assoc J. 2008	PubMed	citation	PMID:18494237	pubmed	18494237	create date:2008/05/23 | first author:Amirav I
Detection of occult lung impairment in welders by induced sputum particles and breath oxidation.	/pubmed/18459140	Fireman E, Lerman Y, Stark M, Schwartz Y, Ganor E, Grinberg N, Frimer R, Landau DA, Zilberberg M, Barenboim E, Jacovovitz R.	Am J Ind Med. 2008 Jul;51(7):503-11. doi: 10.1002/ajim.20586.	Am J Ind Med. 2008	PubMed	citation	PMID:18459140	pubmed	18459140	create date:2008/05/07 | first author:Fireman E
Cooling the NGI - an approach to size a nebulised aerosol more accurately.	/pubmed/18430404	Dennis J, Berg E, Sandell D, Ali A, Lamb P, Tservistas M, Karlsson M, Mitchell J.	Pharmeur Sci Notes. 2008 Feb;2008(1):27-30.	Pharmeur Sci Notes. 2008	PubMed	citation	PMID:18430404	pubmed	18430404	create date:2008/04/24 | first author:Dennis J
Influenza A/H5N1 infection: other treatment options and issues.	/pubmed/18366525	Hui DS.	Respirology. 2008 Mar;13 Suppl 1:S22-6. doi: 10.1111/j.1440-1843.2008.01250.x. Review.	Respirology. 2008	PubMed	citation	PMID:18366525	pubmed	18366525	create date:2008/04/17 | first author:Hui DS
Aerosol delivery in ventilated newborn pigs: an MRI evaluation.	/pubmed/18391839	Sood BG, Shen Y, Latif Z, Chen X, Sharp J, Neelavalli J, Joshi A, Slovis TL, Haacke EM.	Pediatr Res. 2008 Aug;64(2):159-64. doi: 10.1203/PDR.0b013e3181761841.	Pediatr Res. 2008	PubMed	citation	PMID:18391839	pubmed	18391839	create date:2008/04/09 | first author:Sood BG
Tussigenic agents in the measurement of cough reflex sensitivity.	/pubmed/18204167	Pecova R, Javorkova N, Kudlicka J, Tatar M.	J Physiol Pharmacol. 2007 Nov;58 Suppl 5(Pt 2):531-8.	J Physiol Pharmacol. 2007	PubMed	citation	PMID:18204167	pubmed	18204167	create date:2008/03/28 | first author:Pecova R
Inhalatory therapy training: a priority challenge for the physician.	/pubmed/18330086	Melani AS.	Acta Biomed. 2007 Dec;78(3):233-45. Review.	Acta Biomed. 2007	PubMed	citation	PMID:18330086	pubmed	18330086	create date:2008/03/12 | first author:Melani AS
Breath-synchronized plume-control inhaler for pulmonary delivery of fluticasone propionate.	/pubmed/18289809	Shrewsbury SB, Armer TA, Newman SP, Pitcairn G.	Int J Pharm. 2008 May 22;356(1-2):137-43. doi: 10.1016/j.ijpharm.2008.01.011. Epub 2008 Jan 17.	Int J Pharm. 2008	PubMed	citation	PMID:18289809	pubmed	18289809	create date:2008/02/22 | first author:Shrewsbury SB
Ciclesonide improves measures of small airway involvement in asthma.	/pubmed/18287130	Cohen J, Douma WR, ten Hacken NH, Vonk JM, Oudkerk M, Postma DS.	Eur Respir J. 2008 Jun;31(6):1213-20. doi: 10.1183/09031936.00082407. Epub 2008 Feb 20.	Eur Respir J. 2008	PubMed	citation	PMID:18287130	pubmed	18287130	create date:2008/02/22 | first author:Cohen J
Human skin keratins are the major proteins in exhaled breath condensate.	/pubmed/18238948	Hoffmann HJ, Tabaksblat LM, Enghild JJ, Dahl R.	Eur Respir J. 2008 Feb;31(2):380-4. doi: 10.1183/09031936.00059707.	Eur Respir J. 2008	PubMed	citation	PMID:18238948	pubmed	18238948	create date:2008/02/02 | first author:Hoffmann HJ
Decreased lung function after inhalation of ultrafine and fine particulate matter during exercise is related to decreased total nitrate in exhaled breath condensate.	/pubmed/18236215	Rundell KW, Slee JB, Caviston R, Hollenbach AM.	Inhal Toxicol. 2008 Jan;20(1):1-9. doi: 10.1080/08958370701758593 .	Inhal Toxicol. 2008	PubMed	citation	PMID:18236215	pubmed	18236215	create date:2008/02/01 | first author:Rundell KW
Higher lung deposition with Respimat Soft Mist inhaler than HFA-MDI in COPD patients with poor technique.	/pubmed/19281091	Brand P, Hederer B, Austen G, Dewberry H, Meyer T.	Int J Chron Obstruct Pulmon Dis. 2008;3(4):763-70.	Int J Chron Obstruct Pulmon Dis. 2008	PubMed	citation	PMID:19281091 | PMCID:PMC2650591	pubmed	19281091	create date:2008/01/01 | first author:Brand P
The effects of Heliox on the output and particle-size distribution of salbutamol using jet and vibrating mesh nebulizers.	/pubmed/18158716	O'Callaghan C, White J, Jackson J, Crosby D, Dougill B, Bland H.	J Aerosol Med. 2007 Winter;20(4):434-44.	J Aerosol Med. 2007	PubMed	citation	PMID:18158716	pubmed	18158716	create date:2007/12/27 | first author:O'Callaghan C
CSP deposition to the alveolar region of the lung: implications of cigarette design.	/pubmed/18093050	Gower S, Hammond D.	Risk Anal. 2007 Dec;27(6):1519-33.	Risk Anal. 2007	PubMed	citation	PMID:18093050	pubmed	18093050	create date:2007/12/21 | first author:Gower S
Airflow and droplet spreading around oxygen masks: a simulation model for infection control research.	/pubmed/18063134	Ip M, Tang JW, Hui DS, Wong AL, Chan MT, Joynt GM, So AT, Hall SD, Chan PK, Sung JJ.	Am J Infect Control. 2007 Dec;35(10):684-9.	Am J Infect Control. 2007	PubMed	citation	PMID:18063134	pubmed	18063134	create date:2007/12/08 | first author:Ip M
Ultrafine particle emissions from waterpipes.	/pubmed/18048615	Monn Ch, Kindler P, Meile A, BrÃ¤ndli O.	Tob Control. 2007 Dec;16(6):390-3.	Tob Control. 2007	PubMed	citation	PMID:18048615 | PMCID:PMC2807191	pubmed	18048615	create date:2007/12/01 | first author:Monn Ch
Presence of cytokeratins in exhaled breath condensate of mechanical ventilated patients.	/pubmed/17996434	Gessner C, Dihazi H, Brettschneider S, Hammerschmidt S, Kuhn H, Eschrich K, Keller T, Engelmann L, Sack U, Wirtz H.	Respir Med. 2008 Feb;102(2):299-306. Epub 2007 Nov 8.	Respir Med. 2008	PubMed	citation	PMID:17996434	pubmed	17996434	create date:2007/11/13 | first author:Gessner C
Aerosol delivery of ergotamine tartrate via a breath-synchronized plume-control inhaler in humans.	/pubmed/17991308	Armer TA, Shrewsbury SB, Newman SP, Pitcairn G, Ramadan N.	Curr Med Res Opin. 2007 Dec;23(12):3177-87.	Curr Med Res Opin. 2007	PubMed	citation	PMID:17991308	pubmed	17991308	create date:2007/11/10 | first author:Armer TA
Coughing induced by airway irritation modulates the sensation of air hunger.	/pubmed/17974590	Nishino T, Isono S, Shinozuka N, Ishikawa T.	J Physiol. 2008 Jan 15;586(2):649-58. Epub 2007 Nov 1.	J Physiol. 2008	PubMed	citation	PMID:17974590 | PMCID:PMC2375589	pubmed	17974590	create date:2007/11/03 | first author:Nishino T
Aerosolized iloprost customized for the critically ill.	/pubmed/17971254	Harris KW, O'Riordan TG, Smaldone GC.	Respir Care. 2007 Nov;52(11):1507-9.	Respir Care. 2007	PubMed	citation	PMID:17971254	pubmed	17971254	create date:2007/11/01 | first author:Harris KW
Bayesian tracking of a nonlinear model of the capnogram.	/pubmed/17946986	Den Buijs JO, Warner L, Chbat NW, Roy TK.	Conf Proc IEEE Eng Med Biol Soc. 2006;1:2871-4.	Conf Proc IEEE Eng Med Biol Soc. 2006	PubMed	citation	PMID:17946986	pubmed	17946986	create date:2007/10/20 | first author:Den Buijs JO
Reduction of foot-and-mouth disease (FMD) virus load in nasal excretions, saliva and exhaled air of vaccinated pigs following direct contact challenge.	/pubmed/17920730	Parida S, Fleming L, Oh Y, Mahapatra M, Hamblin P, Gloster J, Doel C, Gubbins S, Paton DJ.	Vaccine. 2007 Nov 7;25(45):7806-17. Epub 2007 Sep 17.	Vaccine. 2007	PubMed	citation	PMID:17920730	pubmed	17920730	create date:2007/10/09 | first author:Parida S
Analysis of exhaled breath condensate in respiratory medicine: methodological aspects and potential clinical applications.	/pubmed/19124344	Montuschi P.	Ther Adv Respir Dis. 2007 Oct;1(1):5-23. doi: 10.1177/1753465807082373. Review.	Ther Adv Respir Dis. 2007	PubMed	citation	PMID:19124344	pubmed	19124344	create date:2007/10/01 | first author:Montuschi P
The challenges of quantitative measurement of lung deposition using 99mTc-DTPA from delivery systems with very different delivery times.	/pubmed/17894538	Coates AL, Green M, Leung K, Louca E, Tservistas M, Chan J, Ribeiro N, Charron M.	J Aerosol Med. 2007 Fall;20(3):320-30.	J Aerosol Med. 2007	PubMed	citation	PMID:17894538	pubmed	17894538	create date:2007/09/27 | first author:Coates AL
Further study of the effect of particle size on slow particle clearance from the bronchial tree.	/pubmed/17827135	Smith JR, Bailey MR, Etherington G, Shutt AL, Youngman MJ.	Radiat Prot Dosimetry. 2007;127(1-4):35-9. Epub 2007 Sep 6.	Radiat Prot Dosimetry. 2007	PubMed	citation	PMID:17827135	pubmed	17827135	create date:2007/09/11 | first author:Smith JR
[Automobile tyre colloidal particle induced allergic damage of respiratory system in traffic policemen and its allergenicity].	/pubmed/17723191	Zhang YX, Wei QY, Wang J, Qiao TH, Bai HB, Cai LN.	Zhonghua Lao Dong Wei Sheng Zhi Ye Bing Za Zhi. 2007 Jun;25(6):346-9. Chinese.	Zhonghua Lao Dong Wei Sheng Zhi Ye Bing Za Zhi. 2007	PubMed	citation	PMID:17723191	pubmed	17723191	create date:2007/08/29 | first author:Zhang YX
Experimental exposure to wood smoke: effects on airway inflammation and oxidative stress.	/pubmed/17704195	Barregard L, SÃ¤llsten G, Andersson L, Almstrand AC, Gustafson P, Andersson M, Olin AC.	Occup Environ Med. 2008 May;65(5):319-24. Epub 2007 Aug 17.	Occup Environ Med. 2008	PubMed	citation	PMID:17704195	pubmed	17704195	create date:2007/08/21 | first author:Barregard L
Establishing standardised methods for comparing aqueous droplet inhalers.	/pubmed/17691209	Berg E, Svensson JO.	Pharmeur Sci Notes. 2006 Dec;2006(2):9-15.	Pharmeur Sci Notes. 2006	PubMed	citation	PMID:17691209	pubmed	17691209	create date:2007/08/19 | first author:Berg E
[Exhaled breath condensate in the assessment of airway inflammation].	/pubmed/17642149	Skiepko R, Zietkowski Z, Tomasiak MM, Bodzenta-Lukaszyk A.	Przegl Lek. 2006;63(12):1321-5. Review. Polish.	Przegl Lek. 2006	PubMed	citation	PMID:17642149	pubmed	17642149	create date:2007/07/24 | first author:Skiepko R
Exhaled air dispersion during oxygen delivery via a simple oxygen mask.	/pubmed/17573505	Hui DS, Hall SD, Chan MT, Chow BK, Ng SS, Gin T, Sung JJ.	Chest. 2007 Aug;132(2):540-6. Epub 2007 Jun 15.	Chest. 2007	PubMed	citation	PMID:17573505	pubmed	17573505	create date:2007/06/19 | first author:Hui DS
The rejuvenated pressurised metered dose inhaler.	/pubmed/17489650	Bell J, Newman S.	Expert Opin Drug Deliv. 2007 May;4(3):215-34. Review.	Expert Opin Drug Deliv. 2007	PubMed	citation	PMID:17489650	pubmed	17489650	create date:2007/05/11 | first author:Bell J
Biomarkers in COPD.	/pubmed/17439401	Tzortzaki EG, Lambiri I, Vlachaki E, Siafakas NM.	Curr Med Chem. 2007;14(9):1037-48. Review.	Curr Med Chem. 2007	PubMed	citation	PMID:17439401	pubmed	17439401	create date:2007/04/19 | first author:Tzortzaki EG
The effect of biphasic inhalation profiles on the deposition and clearance of coarse (6.5 microm) bolus aerosols.	/pubmed/17388755	Clark AR, Chambers CB, Muir D, Newhouse MT, Paboojian S, Schuler C.	J Aerosol Med. 2007 Spring;20(1):75-82.	J Aerosol Med. 2007	PubMed	citation	PMID:17388755	pubmed	17388755	create date:2007/03/29 | first author:Clark AR
Miniaturized sample preparation needle: a versatile design for the rapid analysis of smoking-related compounds in hair and air samples.	/pubmed/17379468	Saito Y, Ueta I, Ogawa M, Hayashida M, Jinno K.	J Pharm Biomed Anal. 2007 May 9;44(1):1-7. Epub 2007 Feb 14.	J Pharm Biomed Anal. 2007	PubMed	citation	PMID:17379468	pubmed	17379468	create date:2007/03/24 | first author:Saito Y
Residual tobacco smoke: measurement of its washout time in the lung and of its contribution to environmental tobacco smoke.	/pubmed/17297070	Invernizzi G, Ruprecht A, De Marco C, Paredi P, Boffi R.	Tob Control. 2007 Feb;16(1):29-33.	Tob Control. 2007	PubMed	citation	PMID:17297070 | PMCID:PMC2598442	pubmed	17297070	create date:2007/02/14 | first author:Invernizzi G
Numerical simulation of air flow in the human nasal cavity.	/pubmed/17281527	Wang K, Denney TS Jr, Morrison EE, Vodyanoy VJ.	Conf Proc IEEE Eng Med Biol Soc. 2005;6:5607-10.	Conf Proc IEEE Eng Med Biol Soc. 2005	PubMed	citation	PMID:17281527	pubmed	17281527	create date:2007/02/07 | first author:Wang K
Delivery of iloprost inhalation solution with the HaloLite, Prodose, and I-neb Adaptive Aerosol Delivery systems: an in vitro study.	/pubmed/17261207	Van Dyke RE, Nikander K.	Respir Care. 2007 Feb;52(2):184-90.	Respir Care. 2007	PubMed	citation	PMID:17261207	pubmed	17261207	create date:2007/01/31 | first author:Van Dyke RE
Nebulized drug admixtures: effect on aerosol characteristics and albuterol output.	/pubmed/17196077	Berlinski A, Waldrep JC.	J Aerosol Med. 2006 Winter;19(4):484-90.	J Aerosol Med. 2006	PubMed	citation	PMID:17196077	pubmed	17196077	create date:2007/01/02 | first author:Berlinski A
Protectin D1 is generated in asthma and dampens airway inflammation and hyperresponsiveness.	/pubmed/17182589	Levy BD, Kohli P, Gotlinger K, Haworth O, Hong S, Kazani S, Israel E, Haley KJ, Serhan CN.	J Immunol. 2007 Jan 1;178(1):496-502.	J Immunol. 2007	PubMed	citation	PMID:17182589 | PMCID:PMC3005704	pubmed	17182589	create date:2006/12/22 | first author:Levy BD
In Vitro Comparison of Output and Particle Size Distribution of Budesonide from Metered-Dose Inhaler with Three Spacer Devices during Pediatric Tidal Breathing.	/pubmed/17154677	Kamin W, Ehlich H.	Treat Respir Med. 2006;5(6):503-8.	Treat Respir Med. 2006	PubMed	citation	PMID:17154677	pubmed	17154677	create date:2006/12/13 | first author:Kamin W
Calculating expected lung deposition of aerosolized administration of AAV vector in human clinical studies.	/pubmed/17154340	Leung K, Louca E, Munson K, Dutzar B, Anklesaria P, Coates AL.	J Gene Med. 2007 Jan;9(1):10-21.	J Gene Med. 2007	PubMed	citation	PMID:17154340	pubmed	17154340	create date:2006/12/13 | first author:Leung K
Recirculatory pharmacokinetic model of the uptake, distribution, and bioavailability of prochlorperazine administered as a thermally generated aerosol in a single breath to dogs.	/pubmed/17079359	Avram MJ, Henthorn TK, Spyker DA, Krejcie TC, Lloyd PM, Cassella JV, Rabinowitz JD.	Drug Metab Dispos. 2007 Feb;35(2):262-7. Epub 2006 Nov 1.	Drug Metab Dispos. 2007	PubMed	citation	PMID:17079359	pubmed	17079359	create date:2006/11/03 | first author:Avram MJ
Changes of cough reflex sensitivity induced by cancer radiotherapy of chest and neck regions.	/pubmed/17072042	Javorkova N, Hajtmanova E, Kostkova L, Zamecnik L, Pecova R, Hanacek J, Tatar M.	J Physiol Pharmacol. 2006 Sep;57 Suppl 4:157-63.	J Physiol Pharmacol. 2006	PubMed	citation	PMID:17072042	pubmed	17072042	create date:2006/10/31 | first author:Javorkova N
Rationale for the selection of an aerosol delivery system for gene delivery.	/pubmed/17034312	Lentz YK, Anchordoquy TJ, Lengsfeld CS.	J Aerosol Med. 2006 Fall;19(3):372-84.	J Aerosol Med. 2006	PubMed	citation	PMID:17034312	pubmed	17034312	create date:2006/10/13 | first author:Lentz YK
Spacer inhalation technique and deposition of extrafine aerosol in asthmatic children.	/pubmed/17005581	Roller CM, Zhang G, Troedson RG, Leach CL, Le SouÃ«f PN, Devadason SG.	Eur Respir J. 2007 Feb;29(2):299-306. Epub 2006 Sep 27.	Eur Respir J. 2007	PubMed	citation	PMID:17005581	pubmed	17005581	create date:2006/09/29 | first author:Roller CM
[Contrast analysis on two air fluorine content measurement methods].	/pubmed/16986533	Li Y, Bai AM, Yang XD.	Wei Sheng Yan Jiu. 2006 Jul;35(4):499-500. Chinese.	Wei Sheng Yan Jiu. 2006	PubMed	citation	PMID:16986533	pubmed	16986533	create date:2006/09/22 | first author:Li Y
Airflows around oxygen masks: A potential source of infection?	/pubmed/16963681	Hui DS, Ip M, Tang JW, Wong AL, Chan MT, Hall SD, Chan PK, Sung JJ.	Chest. 2006 Sep;130(3):822-6.	Chest. 2006	PubMed	citation	PMID:16963681	pubmed	16963681	create date:2006/09/12 | first author:Hui DS
Noninvasive positive-pressure ventilation: An experimental model to assess air and particle dispersion.	/pubmed/16963670	Hui DS, Hall SD, Chan MT, Chow BK, Tsou JY, Joynt GM, Sullivan CE, Sung JJ.	Chest. 2006 Sep;130(3):730-40.	Chest. 2006	PubMed	citation	PMID:16963670	pubmed	16963670	create date:2006/09/12 | first author:Hui DS
Nasal airflow during respiratory cycle.	/pubmed/16955764	Chung SK, Son YR, Shin SJ, Kim SK.	Am J Rhinol. 2006 Jul-Aug;20(4):379-84.	Am J Rhinol. 2006	PubMed	citation	PMID:16955764	pubmed	16955764	create date:2006/09/08 | first author:Chung SK
Ultra-fast absorption of amorphous pure drug aerosols via deep lung inhalation.	/pubmed/16886198	Rabinowitz JD, Lloyd PM, Munzar P, Myers DJ, Cross S, Damani R, Quintana R, Spyker DA, Soni P, Cassella JV.	J Pharm Sci. 2006 Nov;95(11):2438-51.	J Pharm Sci. 2006	PubMed	citation	PMID:16886198	pubmed	16886198	create date:2006/08/04 | first author:Rabinowitz JD
Total respiratory tract deposition of fine micrometer-sized particles in healthy adults: empirical equations for sex and breathing pattern.	/pubmed/16849812	Kim CS, Hu SC.	J Appl Physiol (1985). 2006 Aug;101(2):401-12.	J Appl Physiol (1985). 2006	PubMed	citation	PMID:16849812	pubmed	16849812	create date:2006/07/20 | first author:Kim CS
Aerosol therapy: the special needs of young children.	/pubmed/16798606	Janssens HM, Tiddens HA.	Paediatr Respir Rev. 2006;7 Suppl 1:S83-5. Epub 2006 Jun 5. Review.	Paediatr Respir Rev. 2006	PubMed	citation	PMID:16798606	pubmed	16798606	create date:2006/06/27 | first author:Janssens HM
Evaluation of pulmonary alveolo-capillary permeability in Type 2 diabetes mellitus: using technetium 99mTc-DTPA aerosol scintigraphy and carbon monoxide diffusion capacity.	/pubmed/16798470	OzÅŸahin K, TuÄŸrul A, Mert S, YÃ¼ksel M, TuÄŸrul G.	J Diabetes Complications. 2006 Jul-Aug;20(4):205-9.	J Diabetes Complications. 2006	PubMed	citation	PMID:16798470	pubmed	16798470	create date:2006/06/27 | first author:OzÅŸahin K
Real-time measurement of particulate matter deposition in the lung.	/pubmed/16760131	Invernizzi G, Boffi R, Ruprecht AA, Barnes PJ, Kharitonov SA, Paredi P.	Biomarkers. 2006 May-Jun;11(3):221-32.	Biomarkers. 2006	PubMed	citation	PMID:16760131	pubmed	16760131	create date:2006/06/09 | first author:Invernizzi G
Fluticasone versus HFA-beclomethasone dipropionate for chronic asthma in adults and children.	/pubmed/16625634	Lasserson TJ, Cates CK, Jones AB, Steele EH, White J.	Cochrane Database Syst Rev. 2006 Apr 19;(2):CD005309. Review.	Cochrane Database Syst Rev. 2006	PubMed	citation	PMID:16625634	pubmed	16625634	create date:2006/04/21 | first author:Lasserson TJ
Liquid atomizing: nebulizing and other methods of producing aerosols.	/pubmed/16551212	Lange CF, Finlay WH.	J Aerosol Med. 2006 Spring;19(1):28-35. Review.	J Aerosol Med. 2006	PubMed	citation	PMID:16551212	pubmed	16551212	create date:2006/03/23 | first author:Lange CF
Breath actuated device improves delivery to target sites beyond the nasal valve.	/pubmed/16540911	Djupesland PG, Skretting A, Winderen M, Holand T.	Laryngoscope. 2006 Mar;116(3):466-72.	Laryngoscope. 2006	PubMed	citation	PMID:16540911	pubmed	16540911	create date:2006/03/17 | first author:Djupesland PG
Practical problems with aerosol therapy in COPD.	/pubmed/16441960	Rau JL.	Respir Care. 2006 Feb;51(2):158-72. Review.	Respir Care. 2006	PubMed	citation	PMID:16441960	pubmed	16441960	create date:2006/01/31 | first author:Rau JL
Development of a dry powder inhaler, the Ultrahaler, containing triamcinolone acetonide using in vitro-in vivo relationships.	/pubmed/16428920	Lim JG, Shah B, Rohatagi S, Bell A.	Am J Ther. 2006 Jan-Feb;13(1):32-42.	Am J Ther. 2006	PubMed	citation	PMID:16428920	pubmed	16428920	create date:2006/01/24 | first author:Lim JG
Mucociliary and long-term particle clearance in airways of patients with immotile cilia.	/pubmed/16423294	MÃ¶ller W, HÃ¤ussinger K, Ziegler-Heitbrock L, Heyder J.	Respir Res. 2006 Jan 19;7:10.	Respir Res. 2006	PubMed	citation	PMID:16423294 | PMCID:PMC1363720	pubmed	16423294	create date:2006/01/21 | first author:MÃ¶ller W
[Nitric oxide produced by pulmonary leukocytes in bronchial asthma].	/pubmed/16407797	BieÅ„kowska-Haba M.	Postepy Hig Med Dosw (Online). 2005;59:584-601. Review. Polish.	Postepy Hig Med Dosw (Online). 2005	PubMed	citation	PMID:16407797	pubmed	16407797	create date:2006/01/13 | first author:BieÅ„kowska-Haba M
In vitro estimations of in vivo jet nebulizer efficiency using actual and simulated tidal breathing patterns.	/pubmed/16379618	Bosco AP, Rhem RG, Dolovich MB.	J Aerosol Med. 2005 Winter;18(4):427-38.	J Aerosol Med. 2005	PubMed	citation	PMID:16379618	pubmed	16379618	create date:2005/12/29 | first author:Bosco AP
Lung deposition after electronically breath-controlled inhalation and manually triggered conventional inhalation in cystic fibrosis patients.	/pubmed/16379615	KÃ¶hler E, Sollich V, Schuster-Wonka R, Jorch G.	J Aerosol Med. 2005 Winter;18(4):386-95.	J Aerosol Med. 2005	PubMed	citation	PMID:16379615	pubmed	16379615	create date:2005/12/29 | first author:KÃ¶hler E
Influence of particle size and patient dosing technique on lung deposition of HFA-beclomethasone from a metered dose inhaler.	/pubmed/16379614	Leach CL, Davidson PJ, Hasselquist BE, Boudreau RJ.	J Aerosol Med. 2005 Winter;18(4):379-85.	J Aerosol Med. 2005	PubMed	citation	PMID:16379614	pubmed	16379614	create date:2005/12/29 | first author:Leach CL
Does pravastatin increase chylomicron remnant catabolism in postmenopausal women with type 2 diabetes mellitus?	/pubmed/16343099	Ng TW, Watts GF, Stuckey BG, Ching HL, Chan DC, Uchida Y, Sakai N, Yamashita S, Martins IJ, Redgrave TG, Barrett PH.	Clin Endocrinol (Oxf). 2005 Dec;63(6):650-6.	Clin Endocrinol (Oxf). 2005	PubMed	citation	PMID:16343099	pubmed	16343099	create date:2005/12/14 | first author:Ng TW
Halitosis manifestation and prevention means for patients with fixed teeth dentures.	/pubmed/16254469	Zigurs G, Vidzis A, Brinkmane A.	Stomatologija. 2005;7(1):3-6.	Stomatologija. 2005	PubMed	citation	PMID:16254469	pubmed	16254469	create date:2005/10/29 | first author:Zigurs G
Fluticasone versus HFA-beclomethasone dipropionate for chronic asthma in adults and children.	/pubmed/16235400	Lasserson TJ, Cates CJ, Jones AB, Steele EH, White J.	Cochrane Database Syst Rev. 2005 Oct 19;(4):CD005309. Review. Update in: Cochrane Database Syst Rev. 2006;(2):CD005309.	Cochrane Database Syst Rev. 2005	PubMed	citation	PMID:16235400	pubmed	16235400	create date:2005/10/20 | first author:Lasserson TJ
Cough sensitivity in allergic rhinitis.	/pubmed/16204790	Pecova R, Vrlik M, Tatar M.	J Physiol Pharmacol. 2005 Sep;56 Suppl 4:171-8.	J Physiol Pharmacol. 2005	PubMed	citation	PMID:16204790	pubmed	16204790	create date:2005/10/06 | first author:Pecova R
The dispersion state of milk fat influences triglyceride metabolism in the rat--a 13CO2 breath test study.	/pubmed/16200479	Michalski MC, Briard V, Desage M, Geloen A.	Eur J Nutr. 2005 Oct;44(7):436-44. Epub 2005 Feb 2.	Eur J Nutr. 2005	PubMed	citation	PMID:16200479	pubmed	16200479	create date:2005/10/04 | first author:Michalski MC
Novolizer: how does it fit into inhalation therapy?	/pubmed/16138944	Magnussen H.	Curr Med Res Opin. 2005;21 Suppl 4:S39-46; discussion S47.	Curr Med Res Opin. 2005	PubMed	citation	PMID:16138944	pubmed	16138944	create date:2005/09/06 | first author:Magnussen H
Exhaled breath condensate: methodological recommendations and unresolved questions.	/pubmed/16135737	HorvÃ¡th I, Hunt J, Barnes PJ, Alving K, Antczak A, Baraldi E, Becher G, van Beurden WJ, Corradi M, Dekhuijzen R, Dweik RA, Dwyer T, Effros R, Erzurum S, Gaston B, Gessner C, Greening A, Ho LP, Hohlfeld J, JÃ¶bsis Q, Laskowski D, Loukides S, et al.	Eur Respir J. 2005 Sep;26(3):523-48.	Eur Respir J. 2005	PubMed	citation	PMID:16135737	pubmed	16135737	create date:2005/09/02 | first author:HorvÃ¡th I
Principles of metered-dose inhaler design.	/pubmed/16122401	Newman SP.	Respir Care. 2005 Sep;50(9):1177-90. Review.	Respir Care. 2005	PubMed	citation	PMID:16122401	pubmed	16122401	create date:2005/08/27 | first author:Newman SP
Artificial neural network prediction of the patterns of deposition of polydisperse aerosols within human lungs.	/pubmed/16052546	Nazir J, Barlow DJ, Jayne Lawrence M, Shrubb I.	J Pharm Sci. 2005 Sep;94(9):1986-97.	J Pharm Sci. 2005	PubMed	citation	PMID:16052546	pubmed	16052546	create date:2005/07/30 | first author:Nazir J
Hydrofluoroalkane-134A beclomethasone or chlorofluorocarbon fluticasone: effect on small airways in poorly controlled asthma.	/pubmed/16032934	Thongngarm T, Silkoff PE, Kossack WS, Nelson HS.	J Asthma. 2005 May;42(4):257-63.	J Asthma. 2005	PubMed	citation	PMID:16032934	pubmed	16032934	create date:2005/07/22 | first author:Thongngarm T
Total lung deposition of ultrafine particles in elderly subjects during controlled breathing.	/pubmed/16020035	Kim CS, Jaques PA.	Inhal Toxicol. 2005 Jun-Jul;17(7-8):387-99.	Inhal Toxicol. 2005	PubMed	citation	PMID:16020035	pubmed	16020035	create date:2005/07/16 | first author:Kim CS
An indigenous spacer device for drug delivery in severely dyspnoeic patients.	/pubmed/15970029	Sharma P, Singh B.	Trop Doct. 2005 Apr;35(2):89.	Trop Doct. 2005	PubMed	citation	PMID:15970029	pubmed	15970029	create date:2005/06/23 | first author:Sharma P
A comparison of standard inhalers for asthma with and without alcohol as the propellant on the measurement of alcohol in breath.	/pubmed/15966773	Ignacio-GarcÃ­a JM, Ignacio-GarcÃ­a JM, Almenara-Barrios J, ChocrÃ³n-Giraldez MJ, Hita-Iglesias C.	J Aerosol Med. 2005 Summer;18(2):193-7.	J Aerosol Med. 2005	PubMed	citation	PMID:15966773	pubmed	15966773	create date:2005/06/22 | first author:Ignacio-GarcÃ­a JM
The spatial and temporal heterogeneity of regional ventilation: comparison of measurements by two high-resolution methods.	/pubmed/15964251	Robertson HT, Kreck TC, Krueger MA.	Respir Physiol Neurobiol. 2005 Aug 25;148(1-2):85-95.	Respir Physiol Neurobiol. 2005	PubMed	citation	PMID:15964251	pubmed	15964251	create date:2005/06/21 | first author:Robertson HT
Feasibility of assessment of regulatory lipids in breath condensate as potential presymptomatic harbingers of pulmonary pathobiology.	/pubmed/15963585	White DC, Geyer R, Cantu J, Jo SC, Peacock AD, Saxton AM, Mani S, Jett M, Moss OR.	J Microbiol Methods. 2005 Sep;62(3):293-302.	J Microbiol Methods. 2005	PubMed	citation	PMID:15963585	pubmed	15963585	create date:2005/06/21 | first author:White DC
Exhaled breath condensate analysis in patients with COPD.	/pubmed/15936301	Montuschi P.	Clin Chim Acta. 2005 Jun;356(1-2):22-34. Epub 2005 Mar 23. Review.	Clin Chim Acta. 2005	PubMed	citation	PMID:15936301	pubmed	15936301	create date:2005/06/07 | first author:Montuschi P
Aerosols in the study of convective acinar mixing.	/pubmed/15890563	Darquenne C, Prisk GK.	Respir Physiol Neurobiol. 2005 Aug 25;148(1-2):207-16.	Respir Physiol Neurobiol. 2005	PubMed	citation	PMID:15890563 | PMCID:PMC1199522	pubmed	15890563	create date:2005/05/14 | first author:Darquenne C
Methacholine challenge: comparison of two methods.	/pubmed/15764765	Cockcroft DW, Davis BE, Todd DC, Smycniuk AJ.	Chest. 2005 Mar;127(3):839-44.	Chest. 2005	PubMed	citation	PMID:15764765	pubmed	15764765	create date:2005/03/15 | first author:Cockcroft DW
Optimum peripheral drug deposition in patients with cystic fibrosis.	/pubmed/15741773	Brand P, Meyer T, HÃ¤ussermann S, Schulte M, Scheuch G, Bernhard T, Sommerauer B, Weber N, Griese M.	J Aerosol Med. 2005 Spring;18(1):45-54.	J Aerosol Med. 2005	PubMed	citation	PMID:15741773	pubmed	15741773	create date:2005/03/03 | first author:Brand P
Dose delivery late in the breath can increase dry powder aerosol penetration into the lungs.	/pubmed/15741771	Bondesson E, Bengtsson T, BorgstrÃ¶m L, Nilsson LE, Norrgren K, Olsson B, Svensson M, Wollmer P.	J Aerosol Med. 2005 Spring;18(1):23-33.	J Aerosol Med. 2005	PubMed	citation	PMID:15741771	pubmed	15741771	create date:2005/03/03 | first author:Bondesson E
Direct and rapid analysis of ambient air and exhaled air via electrostatic precipitation of aerosols in an atomizer furnace and Zeeman spectrometry.	/pubmed/15696276	Ivanenko AA, Ivanenko NB, Kuzmenkov MA, Jakovleva EM, Skudra A, Slyadnev MN, Ganeev AA.	Anal Bioanal Chem. 2005 Feb;381(3):713-20. Epub 2005 Feb 5.	Anal Bioanal Chem. 2005	PubMed	citation	PMID:15696276	pubmed	15696276	create date:2005/02/08 | first author:Ivanenko AA
Stochastic simulation of alveolar particle deposition in lungs affected by different types of emphysema.	/pubmed/15684735	Sturm R, Hofmann W.	J Aerosol Med. 2004 Winter;17(4):357-72.	J Aerosol Med. 2004	PubMed	citation	PMID:15684735	pubmed	15684735	create date:2005/02/03 | first author:Sturm R
Laboratory and field evaluation of a new personal sampling system for assessing the protection provided by the N95 filtering facepiece respirators against particles.	/pubmed/15668259	Lee SA, Grinshpun SA, Adhikari A, Li W, McKay R, Maynard A, Reponen T.	Ann Occup Hyg. 2005 Apr;49(3):245-57. Epub 2005 Jan 24.	Ann Occup Hyg. 2005	PubMed	citation	PMID:15668259	pubmed	15668259	create date:2005/01/26 | first author:Lee SA
[Examination of exhaled breath condensate in patients with asthma and chronic obstructive pulmonary diseases].	/pubmed/15628568	CÃ¡p P, Pehal F.	Cas Lek Cesk. 2004;143(11):742-6; discussion 746-7. Review. Czech.	Cas Lek Cesk. 2004	PubMed	citation	PMID:15628568	pubmed	15628568	create date:2005/01/05 | first author:CÃ¡p P
A simple method of bronchoprovocation using a valved holding chamber.	/pubmed/15625819	Taivans I, Jurka N, Strazda G, Brezinskis G.	J Aerosol Med. 2004 Fall;17(3):270-7.	J Aerosol Med. 2004	PubMed	citation	PMID:15625819	pubmed	15625819	create date:2005/01/01 | first author:Taivans I
Deposition of coarse particles in cystic fibrosis: model predictions versus experimental results.	/pubmed/15625816	Brown JS, Bennett WD.	J Aerosol Med. 2004 Fall;17(3):239-48.	J Aerosol Med. 2004	PubMed	citation	PMID:15625816	pubmed	15625816	create date:2005/01/01 | first author:Brown JS
Intra-subject variability in lung dose in healthy volunteers using five conventional portable inhalers.	/pubmed/15625815	Aswania O, Ritson S, Iqbal SM, Bhatt J, Rigby AS, Everard ML.	J Aerosol Med. 2004 Fall;17(3):231-8.	J Aerosol Med. 2004	PubMed	citation	PMID:15625815	pubmed	15625815	create date:2005/01/01 | first author:Aswania O
[Inhaled treatment for asthma in practice].	/pubmed/15519840	Pham Thi Thuong N, Le Bourgeois M, de Blic J, Scheinmann P.	Arch Pediatr. 2004 Nov;11(11):1377-83. Review. French.	Arch Pediatr. 2004	PubMed	citation	PMID:15519840	pubmed	15519840	create date:2004/11/03 | first author:Pham Thi Thuong N
Resolution of the polarisation of ideologies and approaches in psychiatry.	/pubmed/22679344	Singh A, Singh S.	Mens Sana Monogr. 2004 Nov;2(2):5-32.	Mens Sana Monogr. 2004	PubMed	citation	PMID:22679344 | PMCID:PMC3369165	pubmed	22679344	create date:2004/11/01 | first author:Singh A
Successful use of DPI systems in asthmatic patients--key parameters.	/pubmed/15481285	Richter K.	Respir Med. 2004 Oct;98 Suppl B:S22-7. Review.	Respir Med. 2004	PubMed	citation	PMID:15481285	pubmed	15481285	create date:2004/10/16 | first author:Richter K
The efficacy and safety of QVAR (hydrofluoroalkane-beclometasone diproprionate extrafine aerosol) in asthma (Part 2): Clinical experience in children.	/pubmed/15372852	van Schayck CP, Donnell D.	Int J Clin Pract. 2004 Aug;58(8):786-94.	Int J Clin Pract. 2004	PubMed	citation	PMID:15372852	pubmed	15372852	create date:2004/09/18 | first author:van Schayck CP
Mucociliary and long-term particle clearance in the airways of healthy nonsmoker subjects.	/pubmed/15347631	MÃ¶ller W, HÃ¤ussinger K, Winkler-Heil R, Stahlhofen W, Meyer T, Hofmann W, Heyder J.	J Appl Physiol (1985). 2004 Dec;97(6):2200-6. Epub 2004 Sep 3.	J Appl Physiol (1985). 2004	PubMed	citation	PMID:15347631	pubmed	15347631	create date:2004/09/07 | first author:MÃ¶ller W
A mathematical model of volatile release in mouth from the dispersion of gelled emulsion particles.	/pubmed/15245896	Lian G, Malone ME, Homan JE, Norton IT.	J Control Release. 2004 Jul 23;98(1):139-55.	J Control Release. 2004	PubMed	citation	PMID:15245896	pubmed	15245896	create date:2004/07/13 | first author:Lian G
Residual gravimetric method to measure nebulizer output.	/pubmed/15120014	Vecellio None L, Grimbert D, Bordenave J, Benoit G, Furet Y, Fauroux B, Boissinot E, De Monte M, LemariÃ© E, Diot P.	J Aerosol Med. 2004 Spring;17(1):63-71.	J Aerosol Med. 2004	PubMed	citation	PMID:15120014	pubmed	15120014	create date:2004/05/04 | first author:Vecellio None L
Impact of particle size and aerosolization time on the metabolic effect of an inhaled insulin aerosol.	/pubmed/15117578	Kapitza C, Heise T, Fishman RS, Shapiro DA, Gopalakrishnan V, Rave K, Bott S, Perera AD, Heinemann L.	Diabetes Technol Ther. 2004 Apr;6(2):119-27.	Diabetes Technol Ther. 2004	PubMed	citation	PMID:15117578	pubmed	15117578	create date:2004/05/01 | first author:Kapitza C
Hierarchical nanoparticle assemblies formed by decorating breath figures.	/pubmed/15098023	BÃ¶ker A, Lin Y, Chiapperini K, Horowitz R, Thompson M, Carreon V, Xu T, Abetz C, Skaff H, Dinsmore AD, Emrick T, Russell TP.	Nat Mater. 2004 May;3(5):302-6. Epub 2004 Apr 18.	Nat Mater. 2004	PubMed	citation	PMID:15098023	pubmed	15098023	create date:2004/04/21 | first author:BÃ¶ker A
Impact of resection of the turbinates and the lateral nasal wall on particle deposition.	/pubmed/15064617	Rozsasi A, Leiacker R, Rettinger G, Lindemann J, Keck T.	Laryngoscope. 2004 Apr;114(4):646-51.	Laryngoscope. 2004	PubMed	citation	PMID:15064617	pubmed	15064617	create date:2004/04/06 | first author:Rozsasi A
Obesity and post-prandial lipid metabolism. Feast or famine?	/pubmed/15023394	Martins IJ, Redgrave TG.	J Nutr Biochem. 2004 Mar;15(3):130-41. Review.	J Nutr Biochem. 2004	PubMed	citation	PMID:15023394	pubmed	15023394	create date:2004/03/17 | first author:Martins IJ
Optical feedback training of inhalation with Autohaler and Turbuhaler in COPD patients.	/pubmed/14692558	Steier J, Trammer T, Cloes RM, Petro W.	Lung. 2003;181(4):183-92.	Lung. 2003	PubMed	citation	PMID:14692558	pubmed	14692558	create date:2003/12/25 | first author:Steier J
Forces between elongated particles in a nematic colloid.	/pubmed/14682806	Andrienko D, Tasinkevych M, PatrÃ­cio P, Allen MP, Telo da Gama MM.	Phys Rev E Stat Nonlin Soft Matter Phys. 2003 Nov;68(5 Pt 1):051702. Epub 2003 Nov 3.	Phys Rev E Stat Nonlin Soft Matter Phys. 2003	PubMed	citation	PMID:14682806	pubmed	14682806	create date:2003/12/20 | first author:Andrienko D
[Inhaled treatments delivery in children].	/pubmed/14643539	Dubus JC.	Arch Pediatr. 2003 Dec;10(12):1083-8. Review. French.	Arch Pediatr. 2003	PubMed	citation	PMID:14643539	pubmed	14643539	create date:2003/12/04 | first author:Dubus JC
The effect of breathing pattern on nebulizer drug delivery.	/pubmed/14572328	Roth AP, Lange CF, Finlay WH.	J Aerosol Med. 2003 Fall;16(3):325-39.	J Aerosol Med. 2003	PubMed	citation	PMID:14572328	pubmed	14572328	create date:2003/10/24 | first author:Roth AP
Novolizer: the new technology for the management of asthma therapy.	/pubmed/12974537	KÃ¶hler D.	Curr Opin Pulm Med. 2003 Apr;9 Suppl 1:S11-6. Review.	Curr Opin Pulm Med. 2003	PubMed	citation	PMID:12974537	pubmed	12974537	create date:2003/09/17 | first author:KÃ¶hler D
Use of inhaler devices in pediatric asthma.	/pubmed/12956619	De Benedictis FM, Selvaggio D.	Paediatr Drugs. 2003;5(9):629-38. Review.	Paediatr Drugs. 2003	PubMed	citation	PMID:12956619	pubmed	12956619	create date:2003/09/06 | first author:De Benedictis FM
Aerosol delivery and modern mechanical ventilation: in vitro/in vivo evaluation.	/pubmed/12893644	Miller DD, Amin MM, Palmer LB, Shah AR, Smaldone GC.	Am J Respir Crit Care Med. 2003 Nov 15;168(10):1205-9. Epub 2003 Jul 31.	Am J Respir Crit Care Med. 2003	PubMed	citation	PMID:12893644	pubmed	12893644	create date:2003/08/02 | first author:Miller DD
Cough sensitivity in atopic dermatitis.	/pubmed/12850122	Pecova R, Frlickova Z, Pec J, Tatar M.	Pulm Pharmacol Ther. 2003;16(4):203-6.	Pulm Pharmacol Ther. 2003	PubMed	citation	PMID:12850122	pubmed	12850122	create date:2003/07/10 | first author:Pecova R
Gelled emulsion particles for the controlled release of lipophilic volatiles during eating.	/pubmed/12810305	Malone ME, Appelqvist IA.	J Control Release. 2003 Jun 24;90(2):227-41.	J Control Release. 2003	PubMed	citation	PMID:12810305	pubmed	12810305	create date:2003/06/18 | first author:Malone ME
[Gated Radiotherapy]	/pubmed/12766309	Shirato H, Onimaru R, Kitamura K, Watanabe Y, Furuya T, Fujita K, Nangumo J, Oda M, Oita M.	Igaku Butsuri. 2001;21(1):17-27. Japanese.	Igaku Butsuri. 2001	PubMed	citation	PMID:12766309	pubmed	12766309	create date:2003/05/27 | first author:Shirato H
Prototype sampling system for measuring workplace protection factors for gases and vapors.	/pubmed/12746083	Groves WA, Reynolds SJ.	Appl Occup Environ Hyg. 2003 May;18(5):394-402.	Appl Occup Environ Hyg. 2003	PubMed	citation	PMID:12746083	pubmed	12746083	create date:2003/05/15 | first author:Groves WA
The inhalation manager: a new computer-based device to assess inhalation technique and drug delivery to the patient.	/pubmed/12737681	Kamin WE, Genz T, Roeder S, Scheuch G, Cloes R, Juenemann R, Trammer T.	J Aerosol Med. 2003 Spring;16(1):21-9.	J Aerosol Med. 2003	PubMed	citation	PMID:12737681	pubmed	12737681	create date:2003/05/10 | first author:Kamin WE
Dose assessment for inhaling hafnium particles based on laboratory rats study.	/pubmed/12705445	Zhou Y, Cheng YS.	Health Phys. 2003 Apr;84(4):469-76.	Health Phys. 2003	PubMed	citation	PMID:12705445	pubmed	12705445	create date:2003/04/23 | first author:Zhou Y
Electrophysiologic latency to the external obliques of the laryngeal cough expiration reflex in humans.	/pubmed/12704276	Addington WR, Stephens RE, Widdicombe JG, Ockey RR, Anderson JW, Miller SP.	Am J Phys Med Rehabil. 2003 May;82(5):370-3.	Am J Phys Med Rehabil. 2003	PubMed	citation	PMID:12704276	pubmed	12704276	create date:2003/04/22 | first author:Addington WR
Chylomicron remnant metabolism studied with a new breath test in postmenopausal women with and without type 2 diabetes mellitus.	/pubmed/12641623	Dane-Stewart CA, Watts GF, Barrett PH, Stuckey BG, Mamo JC, Martins IJ, Redgrave TG.	Clin Endocrinol (Oxf). 2003 Apr;58(4):415-20.	Clin Endocrinol (Oxf). 2003	PubMed	citation	PMID:12641623	pubmed	12641623	create date:2003/03/19 | first author:Dane-Stewart CA
Clinical models to compare the safety and efficacy of inhaled corticosteroids in patients with asthma.	/pubmed/12624619	Parameswaran K, Leigh R, O'Byrne PM, Kelly MM, Goldsmith CH, Hargreave FE, Dolovich M.	Can Respir J. 2003 Jan-Feb;10(1):27-34. Review.	Can Respir J. 2003	PubMed	citation	PMID:12624619	pubmed	12624619	create date:2003/03/08 | first author:Parameswaran K
Influence of particle size on lung deposition and pharmacokinetics of beclomethasone dipropionate in children.	/pubmed/12567387	Agertoft L, Laulund LW, Harrison LI, Pedersen S.	Pediatr Pulmonol. 2003 Mar;35(3):192-9.	Pediatr Pulmonol. 2003	PubMed	citation	PMID:12567387	pubmed	12567387	create date:2003/02/05 | first author:Agertoft L
An in vitro study to investigate the use of a breath-actuated, small-volume, pneumatic nebulizer for the delivery of methacholine chloride bronchoprovocation agent.	/pubmed/12556261	Mitchell JP, Nagel MW, Bates SL, Doyle CC.	Respir Care. 2003 Jan;48(1):46-51.	Respir Care. 2003	PubMed	citation	PMID:12556261	pubmed	12556261	create date:2003/01/31 | first author:Mitchell JP
New liquid aerosol generation devices: systems that force pressurized liquids through nozzles.	/pubmed/12467498	Geller DE.	Respir Care. 2002 Dec;47(12):1392-404; discussion 1404-5.	Respir Care. 2002	PubMed	citation	PMID:12467498	pubmed	12467498	create date:2002/12/07 | first author:Geller DE
Multislice breath-hold spiral magnetic resonance coronary angiography in patients with coronary artery disease: effect of intravascular contrast medium.	/pubmed/12451579	Knuesel PR, Nanz D, Wolfensberger U, Saranathan M, Lehning A, Luescher TF, Marincek B, von Schulthess GK, Schwitter J.	J Magn Reson Imaging. 2002 Dec;16(6):660-7.	J Magn Reson Imaging. 2002	PubMed	citation	PMID:12451579	pubmed	12451579	create date:2002/11/27 | first author:Knuesel PR
Characterization of inhalation aerosols: a critical evaluation of cascade impactor analysis and laser diffraction technique.	/pubmed/12433450	de Boer AH, Gjaltema D, Hagedoorn P, Frijlink HW.	Int J Pharm. 2002 Dec 5;249(1-2):219-31.	Int J Pharm. 2002	PubMed	citation	PMID:12433450	pubmed	12433450	create date:2002/11/16 | first author:de Boer AH
Assessing nebulizer performance.	/pubmed/12425744	Dolovich MB.	Respir Care. 2002 Nov;47(11):1290-301; discussion 1301-4. Review.	Respir Care. 2002	PubMed	citation	PMID:12425744	pubmed	12425744	create date:2002/11/12 | first author:Dolovich MB
Design principles of liquid nebulization devices currently in use.	/pubmed/12425742	Rau JL.	Respir Care. 2002 Nov;47(11):1257-75; discussion 1275-8. Review.	Respir Care. 2002	PubMed	citation	PMID:12425742	pubmed	12425742	create date:2002/11/12 | first author:Rau JL
Lycopene, tomatoes, and the prevention of coronary heart disease.	/pubmed/12424333	Rao AV.	Exp Biol Med (Maywood). 2002 Nov;227(10):908-13. Review.	Exp Biol Med (Maywood). 2002	PubMed	citation	PMID:12424333	pubmed	12424333	create date:2002/11/09 | first author:Rao AV
Flow simulation in the human upper respiratory tract.	/pubmed/12398415	Martonen TB, Quan L, Zhang Z, Musante CJ.	Cell Biochem Biophys. 2002;37(1):27-36.	Cell Biochem Biophys. 2002	PubMed	citation	PMID:12398415	pubmed	12398415	create date:2002/10/26 | first author:Martonen TB
Improving drug delivery from medical nebulizers: the effects of increased nebulizer flow rates and reservoirs.	/pubmed/12396415	Corcoran TE, Dauber JH, Chigier N, Iacono AT.	J Aerosol Med. 2002 Fall;15(3):271-82.	J Aerosol Med. 2002	PubMed	citation	PMID:12396415	pubmed	12396415	create date:2002/10/25 | first author:Corcoran TE
Artificial neural network prediction of aerosol deposition in human lungs.	/pubmed/12240938	Nazir J, Barlow DJ, Lawrence MJ, Richardson CJ, Shrubb I.	Pharm Res. 2002 Aug;19(8):1130-6.	Pharm Res. 2002	PubMed	citation	PMID:12240938	pubmed	12240938	create date:2002/09/21 | first author:Nazir J
Towards an inhalative 13C breath test method.	/pubmed/12219982	Krumbiegel P, Rolle-Kampczyk U, Liebergeld P, Herbarth O, KÃ¶brich R.	Isotopes Environ Health Stud. 2002 Jun;38(2):65-70.	Isotopes Environ Health Stud. 2002	PubMed	citation	PMID:12219982	pubmed	12219982	create date:2002/09/11 | first author:Krumbiegel P
The variability of delivered dose of aerosols with the same respirable concentration but different size distributions.	/pubmed/12176709	Esmen NA, Johnson DL, Agron GM.	Ann Occup Hyg. 2002 Jun;46(4):401-7.	Ann Occup Hyg. 2002	PubMed	citation	PMID:12176709	pubmed	12176709	create date:2002/08/15 | first author:Esmen NA
[Influence of an oscillating physiotherapy device (RC-Cornet trade mark) on the regional distribution of the pulmonary aerosol deposition in patients with COPD].	/pubmed/12174335	Haidl P, Rickert G, Cegla UH, KÃ¶hler D.	Pneumologie. 2002 Aug;56(8):498-502. German.	Pneumologie. 2002	PubMed	citation	PMID:12174335	pubmed	12174335	create date:2002/08/14 | first author:Haidl P
Effects of esophageal acid perfusion on cough responsiveness in patients with bronchial asthma.	/pubmed/12171823	Wu DN, Yamauchi K, Kobayashi H, Tanifuji Y, Kato C, Suzuki K, Inoue H.	Chest. 2002 Aug;122(2):505-9.	Chest. 2002	PubMed	citation	PMID:12171823	pubmed	12171823	create date:2002/08/13 | first author:Wu DN
Effect of Simvastatin on markers of triglyceride-rich lipoproteins in familial hypercholesterolaemia.	/pubmed/12153549	Dane-Stewart CA, Watts GF, Mamo JC, Barrett PH, Martins IJ, Dimmitt SB, Redgrave TG.	Eur J Clin Invest. 2002 Jul;32(7):493-9.	Eur J Clin Invest. 2002	PubMed	citation	PMID:12153549	pubmed	12153549	create date:2002/08/03 | first author:Dane-Stewart CA
Volatile organic compounds as breath biomarkers for active and passive smoking.	/pubmed/12117646	Gordon SM, Wallace LA, Brinkman MC, Callahan PJ, Kenny DV.	Environ Health Perspect. 2002 Jul;110(7):689-98.	Environ Health Perspect. 2002	PubMed	citation	PMID:12117646 | PMCID:PMC1240915	pubmed	12117646	create date:2002/07/16 | first author:Gordon SM
Pharmacokinetic comparison of beclomethasone dipropionate extrafine aerosol from two inhaler devices in children with asthma.	/pubmed/12107605	Harrison LI, Kurup S, Chen LZ, Ekholm BP, Wighton TG, Shapiro GG.	Eur J Clin Pharmacol. 2002 Jun;58(3):191-5. Epub 2002 Apr 20.	Eur J Clin Pharmacol. 2002	PubMed	citation	PMID:12107605	pubmed	12107605	create date:2002/07/11 | first author:Harrison LI
The effect of wheat bran particle size on laxation and colonic fermentation.	/pubmed/12038477	Jenkins DJ, Kendall CW, Vuksan V, Augustin LS, Li YM, Lee B, Mehling CC, Parker T, Faulkner D, Seyler H, Vidgen E, Fulgoni V.	J Am Coll Nutr. 1999 Aug;18(4):339-45.	J Am Coll Nutr. 1999	PubMed	citation	PMID:12038477	pubmed	12038477	create date:2002/06/01 | first author:Jenkins DJ
Breath hydrogen and methane responses of men and women to breads made with white flour or whole wheat flours of different particle sizes.	/pubmed/12038471	Hallfrisch J, Behall KM.	J Am Coll Nutr. 1999 Aug;18(4):296-302.	J Am Coll Nutr. 1999	PubMed	citation	PMID:12038471	pubmed	12038471	create date:2002/06/01 | first author:Hallfrisch J
Efficacy of sequential use of superparamagnetic iron oxide and gadolinium in liver MR imaging.	/pubmed/12010300	Halavaara J, Tervahartiala P, Isoniemi H, HÃ¶ckerstedt K.	Acta Radiol. 2002 Mar;43(2):180-5.	Acta Radiol. 2002	PubMed	citation	PMID:12010300	pubmed	12010300	create date:2002/05/16 | first author:Halavaara J
Mass output and particle size distribution of glucocorticosteroids emitted from different inhalation devices depending on various inspiratory parameters.	/pubmed/12006147	Kamin WE, Genz T, Roeder S, Scheuch G, Trammer T, Juenemann R, Cloes RM.	J Aerosol Med. 2002 Spring;15(1):65-73.	J Aerosol Med. 2002	PubMed	citation	PMID:12006147	pubmed	12006147	create date:2002/05/15 | first author:Kamin WE
Takes your breath away--the immunology of allergic alveolitis.	/pubmed/11982584	McSharry C, Anderson K, Bourke SJ, Boyd G.	Clin Exp Immunol. 2002 Apr;128(1):3-9. Review.	Clin Exp Immunol. 2002	PubMed	citation	PMID:11982584 | PMCID:PMC1906376	pubmed	11982584	create date:2002/05/02 | first author:McSharry C
Effect of atorvastatin on chylomicron remnant metabolism in visceral obesity: a study employing a new stable isotope breath test.	/pubmed/11971941	Chan DC, Watts GF, Barrett PH, Martins IJ, James AP, Mamo JC, Mori TA, Redgrave TG.	J Lipid Res. 2002 May;43(5):706-12.	J Lipid Res. 2002	PubMed	citation	PMID:11971941	pubmed	11971941	create date:2002/04/25 | first author:Chan DC
Pulmonary deposition of particles in welders: on-site measurements.	/pubmed/11958551	FrÃ¸sig A, Bendixen H, Sherson D.	Arch Environ Health. 2001 Nov-Dec;56(6):513-21.	Arch Environ Health. 2001	PubMed	citation	PMID:11958551	pubmed	11958551	create date:2002/04/18 | first author:FrÃ¸sig A
The evolving role of oral insulin in the treatment of diabetes using a novel RapidMist System.	/pubmed/11921428	Modi P, Mihic M, Lewin A.	Diabetes Metab Res Rev. 2002 Jan-Feb;18 Suppl 1:S38-42. Review.	Diabetes Metab Res Rev. 2002	PubMed	citation	PMID:11921428	pubmed	11921428	create date:2002/03/29 | first author:Modi P
Superparamagnetic iron oxide-enhanced magnetic resonance imaging of the liver in beagle dogs.	/pubmed/11866042	Chang D, Kim B, Yun Y, Hur Y, Lee Y, Choi M, Yoon J, Seong J.	Vet Radiol Ultrasound. 2002 Jan-Feb;43(1):37-42.	Vet Radiol Ultrasound. 2002	PubMed	citation	PMID:11866042	pubmed	11866042	create date:2002/02/28 | first author:Chang D
Mode shift of an inhaled aerosol bolus is correlated with flow sequencing in the human lung.	/pubmed/11842063	Mills CN, Darquenne C, Prisk GK.	J Appl Physiol (1985). 2002 Mar;92(3):1232-8.	J Appl Physiol (1985). 2002	PubMed	citation	PMID:11842063	pubmed	11842063	create date:2002/02/14 | first author:Mills CN
Markers of triglyceride-rich lipoprotein remnant metabolism in visceral obesity.	/pubmed/11805008	Chan DC, Watts GF, Barrett PH, Mamo JC, Redgrave TG.	Clin Chem. 2002 Feb;48(2):278-83.	Clin Chem. 2002	PubMed	citation	PMID:11805008	pubmed	11805008	create date:2002/01/24 | first author:Chan DC
Alveolar deposition of monodisperse aerosol particles in the lung of patients with chronic obstructive pulmonary disease.	/pubmed/11792074	Brand P, Meyer T, Sommerer K, Weber N, Scheuch G.	Exp Lung Res. 2002 Jan-Feb;28(1):39-54.	Exp Lung Res. 2002	PubMed	citation	PMID:11792074	pubmed	11792074	create date:2002/01/17 | first author:Brand P
Drug delivery performance of the mometasone furoate dry powder inhaler.	/pubmed/11791689	Yang TT, Li S, Wyka B, Kenyon D.	J Aerosol Med. 2001 Winter;14(4):487-94.	J Aerosol Med. 2001	PubMed	citation	PMID:11791689	pubmed	11791689	create date:2002/01/17 | first author:Yang TT
Evaluation of four breath-enhanced nebulizers for home use.	/pubmed/11791687	Ho SL, Kwong WT, O'Drowsky L, Coates AL.	J Aerosol Med. 2001 Winter;14(4):467-75.	J Aerosol Med. 2001	PubMed	citation	PMID:11791687	pubmed	11791687	create date:2002/01/17 | first author:Ho SL
Factors affecting the deposition of aerosolized insulin.	/pubmed/11762517	Katz IM, Schroeter JD, Martonen TB.	Diabetes Technol Ther. 2001 Fall;3(3):387-97.	Diabetes Technol Ther. 2001	PubMed	citation	PMID:11762517	pubmed	11762517	create date:2002/01/05 | first author:Katz IM
Preliminary experience with a new stable isotope breath test for chylomicron remnant metabolism: a study in central obesity.	/pubmed/11724657	Watts GF, Chan DC, Barrett PH, Martins IJ, Redgrave TG.	Clin Sci (Lond). 2001 Dec;101(6):683-90.	Clin Sci (Lond). 2001	PubMed	citation	PMID:11724657	pubmed	11724657	create date:2001/11/29 | first author:Watts GF
Patient handling of a dry-powder inhaler in clinical practice.	/pubmed/11713123	Epstein S, Maidenberg A, Hallett D, Khan K, Chapman KR.	Chest. 2001 Nov;120(5):1480-4.	Chest. 2001	PubMed	citation	PMID:11713123	pubmed	11713123	create date:2001/11/20 | first author:Epstein S
Comparison of the effectiveness of inhaler devices in asthma and chronic obstructive airways disease: a systematic review of the literature.	/pubmed/11701099	Brocklebank D, Ram F, Wright J, Barry P, Cates C, Davies L, Douglas G, Muers M, Smith D, White J.	Health Technol Assess. 2001;5(26):1-149. Review.	Health Technol Assess. 2001	PubMed	citation	PMID:11701099	pubmed	11701099	create date:2001/11/10 | first author:Brocklebank D
Breathing patterns and aerosol delivery: impact of regular human patterns, and sine and square waveforms on rate of delivery.	/pubmed/11693844	Nikander K, Denyer J, Smith N, Wollmer P.	J Aerosol Med. 2001 Fall;14(3):327-33.	J Aerosol Med. 2001	PubMed	citation	PMID:11693844	pubmed	11693844	create date:2001/11/06 | first author:Nikander K
Effective delivery of particles with the HandiHaler dry powder inhalation system over a range of chronic obstructive pulmonary disease severity.	/pubmed/11693842	Chodosh S, Flanders JS, Kesten S, Serby CW, Hochrainer D, Witek TJ Jr.	J Aerosol Med. 2001 Fall;14(3):309-15.	J Aerosol Med. 2001	PubMed	citation	PMID:11693842	pubmed	11693842	create date:2001/11/06 | first author:Chodosh S
The clinical evaluation of the Respi-check mask: a new oxygen mask incorporating a breathing indicator.	/pubmed/11559607	Breakell A, Townsend-Rose C.	Emerg Med J. 2001 Sep;18(5):366-9.	Emerg Med J. 2001	PubMed	citation	PMID:11559607 | PMCID:PMC1725676	pubmed	11559607	create date:2001/09/18 | first author:Breakell A
Detection of particles within the nasal airways before and after nasal decongestion.	/pubmed/11559347	Keck T, Leiacker R, KÃ¼hnemann S, Rettinger G, Lindemann J.	Clin Otolaryngol Allied Sci. 2001 Aug;26(4):324-8.	Clin Otolaryngol Allied Sci. 2001	PubMed	citation	PMID:11559347	pubmed	11559347	create date:2001/09/18 | first author:Keck T
Chylomicron remnant metabolism in familial hypercholesterolaemia studied with a stable isotope breath test.	/pubmed/11472755	Watts GF, Barrett PH, Marais AD, Dane-Stewart CA, Martins IJ, Dimmitt SB, Redgrave TG.	Atherosclerosis. 2001 Aug;157(2):519-23.	Atherosclerosis. 2001	PubMed	citation	PMID:11472755	pubmed	11472755	create date:2001/07/27 | first author:Watts GF
Does the mode of inhalation affect the bronchodilator response in patients with severe COPD?	/pubmed/11421505	Eiser NM, Phillips C, Wooler PA.	Respir Med. 2001 Jun;95(6):476-83.	Respir Med. 2001	PubMed	citation	PMID:11421505	pubmed	11421505	create date:2001/06/26 | first author:Eiser NM
Airflow and device effects on aerosol delivery for large animals.	/pubmed/11348487	Davis MS, Foster WM.	J Vet Pharmacol Ther. 2001 Feb;24(1):57-60.	J Vet Pharmacol Ther. 2001	PubMed	citation	PMID:11348487	pubmed	11348487	create date:2001/05/12 | first author:Davis MS
Extrafine beclomethasone dipropionate breath-actuated inhaler (400 micrograms/day) versus budesonide dry powder inhaler (800 micrograms/day) in asthma.	/pubmed/11321849	Reichel W, Dahl R, Ringdal N, Zetterstrom O, van den Elshout FJ, Laitinen LA.	Int J Clin Pract. 2001 Mar;55(2):100-6.	Int J Clin Pract. 2001	PubMed	citation	PMID:11321849	pubmed	11321849	create date:2001/04/27 | first author:Reichel W
Saline aerosol bolus dispersion. II. The effect of conductive airway alteration.	/pubmed/11299266	Verbanck S, Schuermans D, Paiva M, Vincken W.	J Appl Physiol (1985). 2001 May;90(5):1763-9.	J Appl Physiol (1985). 2001	PubMed	citation	PMID:11299266	pubmed	11299266	create date:2001/04/12 | first author:Verbanck S
Saline aerosol bolus dispersion. I. The effect of acinar airway alteration.	/pubmed/11299265	Verbanck S, Schuermans D, Vincken W, Paiva M.	J Appl Physiol (1985). 2001 May;90(5):1754-62.	J Appl Physiol (1985). 2001	PubMed	citation	PMID:11299265	pubmed	11299265	create date:2001/04/12 | first author:Verbanck S
Rationale for the choice of an aerosol delivery system.	/pubmed/11262446	Roche N, Huchon GJ.	J Aerosol Med. 2000 Winter;13(4):393-404. Review.	J Aerosol Med. 2000	PubMed	citation	PMID:11262446	pubmed	11262446	create date:2001/03/23 | first author:Roche N
Physiological and pathological considerations for aerosol deposition: expiration and models of deposition.	/pubmed/11262445	Smaldone GC.	J Aerosol Med. 2000 Winter;13(4):387-91.	J Aerosol Med. 2000	PubMed	citation	PMID:11262445	pubmed	11262445	create date:2001/03/23 | first author:Smaldone GC
Validating deposition models in disease: what is needed?	/pubmed/11262444	Finlay WH, Lange CF, Li WI, Hoskinson M.	J Aerosol Med. 2000 Winter;13(4):381-5.	J Aerosol Med. 2000	PubMed	citation	PMID:11262444	pubmed	11262444	create date:2001/03/23 | first author:Finlay WH
Budesonide delivered by dosimetric jet nebulization to preterm very low birthweight infants at high risk for development of chronic lung disease.	/pubmed/11195235	JÃ³nsson B, Eriksson M, SÃ¶der O, Broberger U, Lagercrantz H.	Acta Paediatr. 2000 Dec;89(12):1449-55.	Acta Paediatr. 2000	PubMed	citation	PMID:11195235	pubmed	11195235	create date:2001/02/24 | first author:JÃ³nsson B
[Results of a psychotherapeutic program for smoking after 12 months of follow-up].	/pubmed/11181225	Vellisco GarcÃ­a A, Alvarez GutiÃ©rrez FJ, ElÃ­as HernÃ¡ndez T, Romero J, Toral MarÃ­n J, Bordoy SÃ¡nchez C, Castillo GÃ³mez J.	Arch Bronconeumol. 2001 Jan;37(1):14-8. Spanish.	Arch Bronconeumol. 2001	PubMed	citation	PMID:11181225	pubmed	11181225	create date:2001/02/22 | first author:Vellisco GarcÃ­a A
Inertial sizing of aerosol inhaled from two dry powder inhalers with realistic breath patterns versus constant flow rates.	/pubmed/11163990	Finlay WH, Gehmlich MG.	Int J Pharm. 2000 Dec 4;210(1-2):83-95.	Int J Pharm. 2000	PubMed	citation	PMID:11163990	pubmed	11163990	create date:2001/02/13 | first author:Finlay WH
Nebulizer choice for inhaled colistin treatment in cystic fibrosis.	/pubmed/11157612	Katz SL, Ho SL, Coates AL.	Chest. 2001 Jan;119(1):250-5.	Chest. 2001	PubMed	citation	PMID:11157612	pubmed	11157612	create date:2001/02/07 | first author:Katz SL
Comparison of powder and aerosol formulations of salmeterol in the treatment of asthma.	/pubmed/10752919	Wolfe J, Kreitzer S, Chervinsky P, Lawrence M, Wang Y, Reilly D, Davis S, Stahl E.	Ann Allergy Asthma Immunol. 2000 Mar;84(3):334-40.	Ann Allergy Asthma Immunol. 2000	PubMed	citation	PMID:10752919	pubmed	10752919	create date:2001/02/07 | first author:Wolfe J
Optimization of aerosol deposition by pressure support in children with cystic fibrosis: an experimental and clinical study.	/pubmed/11112150	Fauroux B, Itti E, Pigeot J, Isabey D, Meignan M, Ferry G, Lofaso F, Willemot JM, ClÃ©ment A, Harf A.	Am J Respir Crit Care Med. 2000 Dec;162(6):2265-71.	Am J Respir Crit Care Med. 2000	PubMed	citation	PMID:11112150	pubmed	11112150	create date:2000/12/09 | first author:Fauroux B
Effect of gravity on aerosol dispersion and deposition in the human lung after periods of breath holding.	/pubmed/11053327	Darquenne C, Paiva M, Prisk GK.	J Appl Physiol (1985). 2000 Nov;89(5):1787-92.	J Appl Physiol (1985). 2000	PubMed	citation	PMID:11053327	pubmed	11053327	create date:2000/10/29 | first author:Darquenne C
[Value of CT and MRI in malignant hepatobiliary tumors].	/pubmed/10960971	Kahn T.	Zentralbl Chir. 2000;125(7):610-5. German.	Zentralbl Chir. 2000	PubMed	citation	PMID:10960971	pubmed	10960971	create date:2000/08/29 | first author:Kahn T
Microgravity and the lung.	/pubmed/10904076	Prisk GK.	J Appl Physiol (1985). 2000 Jul;89(1):385-96. Review.	J Appl Physiol (1985). 2000	PubMed	citation	PMID:10904076	pubmed	10904076	create date:2000/07/25 | first author:Prisk GK
Metered-dose inhalers, dry powder inhalers, and transitions.	/pubmed/10894455	Fink JB.	Respir Care. 2000 Jun;45(6):623-35. Review.	Respir Care. 2000	PubMed	citation	PMID:10894455	pubmed	10894455	create date:2000/07/14 | first author:Fink JB
Infection of pigs by Aujeszky's disease virus via the breath of intranasally inoculated pigs.	/pubmed/10877966	Gillespie RR, Hill MA, Kanitz CL, Knox KE, Clark LK, Robinson JP.	Res Vet Sci. 2000 Jun;68(3):217-22.	Res Vet Sci. 2000	PubMed	citation	PMID:10877966	pubmed	10877966	create date:2000/07/06 | first author:Gillespie RR
The effect of spacers on the delivery of metered dose aerosols of nedocromil sodium and disodium cromoglycate.	/pubmed/10845689	Chew NY, Chan HK.	Int J Pharm. 2000 Apr 25;200(1):87-92.	Int J Pharm. 2000	PubMed	citation	PMID:10845689	pubmed	10845689	create date:2000/06/14 | first author:Chew NY
A study comparing the clinical pharmacokinetics, pharmacodynamics, and tolerability of triamcinolone acetonide HFA-134a metered-dose inhaler and budesonide dry-powder inhaler following inhalation administration.	/pubmed/10806605	Argenti D, Shah B, Heald D.	J Clin Pharmacol. 2000 May;40(5):516-26.	J Clin Pharmacol. 2000	PubMed	citation	PMID:10806605	pubmed	10806605	create date:2000/05/12 | first author:Argenti D
Relative roles of mitochondrial and peroxisomal fatty acid oxidation in the metabolism of chylomicron remnants in rats and mice as assessed by a stable-isotope breath test.	/pubmed/10781631	Martins IJ, Vermeulen R, Redgrave TG.	Atherosclerosis. 2000 May;150(1):13-20.	Atherosclerosis. 2000	PubMed	citation	PMID:10781631	pubmed	10781631	create date:2000/04/27 | first author:Martins IJ
[Effects of biphasic spiral CT, conventional and iron oxide enhanced MRI on therapy and therapy costs in patients with focal liver lesions].	/pubmed/10778456	Helmberger T, Gregor M, Holzknecht N, Rau H, Scheidler J, Reiser M.	Rofo. 2000 Mar;172(3):251-9. German.	Rofo. 2000	PubMed	citation	PMID:10778456	pubmed	10778456	create date:2000/04/25 | first author:Helmberger T
Airway narrowing in healthy humans inhaling methacholine without deep inspirations demonstrated by HRCT.	/pubmed/10764321	Brown RH, Croisille P, Mudge B, Diemer FB, Permutt S, Togias A.	Am J Respir Crit Care Med. 2000 Apr;161(4 Pt 1):1256-63.	Am J Respir Crit Care Med. 2000	PubMed	citation	PMID:10764321	pubmed	10764321	create date:2000/04/14 | first author:Brown RH
Experimental systems for mechanistic studies of toxicant induced lung inflammation.	/pubmed/10720726	Wallaert B, Fahy O, Tsicopoulos A, Gosset P, Tonnel AB.	Toxicol Lett. 2000 Mar 15;112-113:157-63. Review.	Toxicol Lett. 2000	PubMed	citation	PMID:10720726	pubmed	10720726	create date:2000/03/18 | first author:Wallaert B
Computer-aided video exposure monitoring.	/pubmed/10660988	Walsh PT, Clark RD, Flaherty S, Gentry SJ.	Appl Occup Environ Hyg. 2000 Jan;15(1):48-56.	Appl Occup Environ Hyg. 2000	PubMed	citation	PMID:10660988	pubmed	10660988	create date:2000/02/08 | first author:Walsh PT
Evaluation of external breathing in children living in a region with industrial pollution.	/pubmed/10658359	Turnovska T, Kostianev S, Montchovska S.	Folia Med (Plovdiv). 1998;40(3):83-8.	Folia Med (Plovdiv). 1998	PubMed	citation	PMID:10658359	pubmed	10658359	create date:2000/02/05 | first author:Turnovska T
Evaluation of pulsed and breath-synchronized nebulization of budesonide as a means of reducing nebulizer wastage of drug.	/pubmed/10639202	Nikander K, Turpeinen M, Wollmer P.	Pediatr Pulmonol. 2000 Feb;29(2):120-6.	Pediatr Pulmonol. 2000	PubMed	citation	PMID:10639202	pubmed	10639202	create date:2000/01/19 | first author:Nikander K
New propellant-free technologies under investigation.	/pubmed/10623341	Dolovich M.	J Aerosol Med. 1999;12 Suppl 1:S9-17. Review.	J Aerosol Med. 1999	PubMed	citation	PMID:10623341	pubmed	10623341	create date:2000/01/06 | first author:Dolovich M
Lung delivery of aerosolized dextran.	/pubmed/10619803	Finlay WH, Lange CF, King M, Speert DP.	Am J Respir Crit Care Med. 2000 Jan;161(1):91-7.	Am J Respir Crit Care Med. 2000	PubMed	citation	PMID:10619803	pubmed	10619803	create date:2000/01/05 | first author:Finlay WH
Chlorofluorocarbon to hydrofluoroalkane formulations: an industry perspective.	/pubmed/10588988	Atkins P.	J Allergy Clin Immunol. 1999 Dec;104(6):S268-70.	J Allergy Clin Immunol. 1999	PubMed	citation	PMID:10588988	pubmed	10588988	create date:1999/12/10 | first author:Atkins P
Effect of formulation parameters on hydrofluoroalkane-beclomethasone dipropionate drug deposition in humans.	/pubmed/10588985	Leach C.	J Allergy Clin Immunol. 1999 Dec;104(6):S250-2.	J Allergy Clin Immunol. 1999	PubMed	citation	PMID:10588985	pubmed	10588985	create date:1999/12/10 | first author:Leach C
Impact of constant and breath-synchronized nebulization on inhaled mass of nebulized budesonide in infants and children.	/pubmed/10495335	Nikander K, Bisgaard H.	Pediatr Pulmonol. 1999 Sep;28(3):187-93.	Pediatr Pulmonol. 1999	PubMed	citation	PMID:10495335	pubmed	10495335	create date:1999/09/24 | first author:Nikander K
In vivo characterization of the transitional bronchioles by aerosol-derived airway morphometry.	/pubmed/10484558	Zeman KL, Scheuch G, Sommerer K, Brown JS, Bennett WD.	J Appl Physiol (1985). 1999 Sep;87(3):920-7.	J Appl Physiol (1985). 1999	PubMed	citation	PMID:10484558	pubmed	10484558	create date:1999/09/14 | first author:Zeman KL
Innovations and perspectives of metered dose inhalers in pulmonary drug delivery.	/pubmed/10469926	Keller M.	Int J Pharm. 1999 Sep 10;186(1):81-90. Review.	Int J Pharm. 1999	PubMed	citation	PMID:10469926	pubmed	10469926	create date:1999/09/02 | first author:Keller M
[Comparison of dual-phase helical CT with native and ferum oxide-enhanced magnetic resonance imaging in detection and characterization of focal liver lesions].	/pubmed/10460862	Helmberger T, Gregor M, Holzknecht N, Gauger J, Rau H, Reiser MF.	Radiologe. 1999 Aug;39(8):678-84. German.	Radiologe. 1999	PubMed	citation	PMID:10460862	pubmed	10460862	create date:1999/08/26 | first author:Helmberger T
[Diagnostic pneumology using model aerosols].	/pubmed/10444949	Scheuch G, KohlhÃ¤ufl M, Sommerer K, Lichte H, Hess W, Schulz H, HÃ¤ussinger K, Heyder J.	Pneumologie. 1999 Jul;53(7):329-36. German.	Pneumologie. 1999	PubMed	citation	PMID:10444949	pubmed	10444949	create date:1999/08/13 | first author:Scheuch G
Experimental deposition of environmental tobacco smoke submicrometer particulate matter in the human respiratory tract.	/pubmed/10386354	Morawska L, Barron W, Hitchins J.	Am Ind Hyg Assoc J. 1999 May-Jun;60(3):334-9.	Am Ind Hyg Assoc J. 1999	PubMed	citation	PMID:10386354	pubmed	10386354	create date:1999/07/01 | first author:Morawska L
Health effects of sulfur-related environmental air pollution. IV. Respiratory lung function.	/pubmed/10380177	Schulz H, Eder G, Heilmann P, Karg E, Meyer T, Schulz A, Ziesenis A, Heyder J.	Inhal Toxicol. 1999 May;11(5):423-38.	Inhal Toxicol. 1999	PubMed	citation	PMID:10380177	pubmed	10380177	create date:1999/06/24 | first author:Schulz H
Human tracheobronchial deposition and effect of a cholinergic aerosol inhaled by extremely slow inhalations.	/pubmed/10378104	Anderson M, Svartengren M, Camner P.	Exp Lung Res. 1999 Jun;25(4):335-52.	Exp Lung Res. 1999	PubMed	citation	PMID:10378104	pubmed	10378104	create date:1999/06/23 | first author:Anderson M
Influence of flow rate on aerosol particle size distributions from pressurized and breath-actuated inhalers.	/pubmed/10346666	Smith KJ, Chan HK, Brown KF.	J Aerosol Med. 1998 Winter;11(4):231-45.	J Aerosol Med. 1998	PubMed	citation	PMID:10346666	pubmed	10346666	create date:1999/05/27 | first author:Smith KJ
Targeting inhaled steroids.	/pubmed/10344030	Leach C.	Int J Clin Pract Suppl. 1998 Sep;96:23-7. Review.	Int J Clin Pract Suppl. 1998	PubMed	citation	PMID:10344030	pubmed	10344030	create date:1999/05/27 | first author:Leach C
[Chemical and physical characteristics and toxicology of man-made mineral fibers].	/pubmed/10339953	FoÃ V, Basilico S.	Med Lav. 1999 Jan-Feb;90(1):10-52. Review. Italian.	Med Lav. 1999	PubMed	citation	PMID:10339953	pubmed	10339953	create date:1999/05/26 | first author:FoÃ V
Dry powder inhalation as a potential delivery method for vaccines.	/pubmed/10194842	LiCalsi C, Christensen T, Bennett JV, Phillips E, Witham C.	Vaccine. 1999 Mar 26;17(13-14):1796-803. Review.	Vaccine. 1999	PubMed	citation	PMID:10194842	pubmed	10194842	create date:1999/04/09 | first author:LiCalsi C
The technology of metered-dose inhalers and treatment costs in asthma: a retrospective study of breath actuation versus traditional press-and-breathe inhalers.	/pubmed/10090438	Langley PC.	Clin Ther. 1999 Jan;21(1):236-53.	Clin Ther. 1999	PubMed	citation	PMID:10090438	pubmed	10090438	create date:1999/03/25 | first author:Langley PC
Maximum acceptable forces of dynamic pushing: comparison of two techniques.	/pubmed/9973870	Ciriello VM, McGorry RW, Martin SE, Bezverkhny IB.	Ergonomics. 1999 Jan;42(1):32-9.	Ergonomics. 1999	PubMed	citation	PMID:9973870	pubmed	9973870	create date:1999/02/12 | first author:Ciriello VM
Biokinetics and dosimetry of titanium tritide particles in the lung.	/pubmed/9929122	Cheng YS, Snipes MB, Wang Y, Jow HN.	Health Phys. 1999 Feb;76(2):120-8.	Health Phys. 1999	PubMed	citation	PMID:9929122	pubmed	9929122	create date:1999/02/03 | first author:Cheng YS
Comparison of six respirator fit-test methods with an actual measurement of exposure in a simulated health care environment: Part II--Method comparison testing.	/pubmed/9866166	Coffey CC, Campbell DL, Myers WR, Zhuang Z.	Am Ind Hyg Assoc J. 1998 Dec;59(12):862-70.	Am Ind Hyg Assoc J. 1998	PubMed	citation	PMID:9866166	pubmed	9866166	create date:1998/12/29 | first author:Coffey CC
Comparison of six respirator fit-test methods with an actual measurement of exposure in a simulated health care environment: Part I--Protocol development.	/pubmed/9866165	Coffey CC, Campbell DL, Myers WR, Zhuang Z, Das S.	Am Ind Hyg Assoc J. 1998 Dec;59(12):852-61.	Am Ind Hyg Assoc J. 1998	PubMed	citation	PMID:9866165	pubmed	9866165	create date:1998/12/29 | first author:Coffey CC
Effect of ventilation distribution on aerosol bolus dispersion and recovery.	/pubmed/9843533	Brown JS, Gerrity TR, Bennett WD.	J Appl Physiol (1985). 1998 Dec;85(6):2112-7.	J Appl Physiol (1985). 1998	PubMed	citation	PMID:9843533	pubmed	9843533	create date:1998/12/08 | first author:Brown JS
Advances in abdominal MR imaging.	/pubmed/9821200	Ferrucci JT.	Radiographics. 1998 Nov-Dec;18(6):1569-86. Review.	Radiographics. 1998	PubMed	citation	PMID:9821200	pubmed	9821200	create date:1998/11/20 | first author:Ferrucci JT
Involvement of superoxide and nitric oxide on airway inflammation and hyperresponsiveness induced by diesel exhaust particles in mice.	/pubmed/9801062	Lim HB, Ichinose T, Miyabara Y, Takano H, Kumagai Y, Shimojyo N, Devalia JL, Sagai M.	Free Radic Biol Med. 1998 Oct;25(6):635-44.	Free Radic Biol Med. 1998	PubMed	citation	PMID:9801062	pubmed	9801062	create date:1998/11/04 | first author:Lim HB
Drug output from nebulizers is dependent on the method of measurement.	/pubmed/9727802	Barry PW, O'Callaghan C.	Eur Respir J. 1998 Aug;12(2):463-6.	Eur Respir J. 1998	PubMed	citation	PMID:9727802	pubmed	9727802	create date:1998/09/04 | first author:Barry PW
A multiple-path model of fiber deposition in the rat lung.	/pubmed/9720144	Asgharian B, Anjilvel S.	Toxicol Sci. 1998 Jul;44(1):80-6.	Toxicol Sci. 1998	PubMed	citation	PMID:9720144	pubmed	9720144	create date:1998/08/28 | first author:Asgharian B
Inhaled drug delivery: a practical guide to prescribing inhaler devices.	/pubmed/9707463	Ernst P.	Can Respir J. 1998 May-Jun;5(3):180-3.	Can Respir J. 1998	PubMed	citation	PMID:9707463	pubmed	9707463	create date:1998/08/26 | first author:Ernst P
Bronchial airway deposition and retention of particles in inhaled boluses: effect of anatomic dead space.	/pubmed/9688747	Bennett WD, Scheuch G, Zeman KL, Brown JS, Kim C, Heyder J, Stahlhofen W.	J Appl Physiol (1985). 1998 Aug;85(2):685-94.	J Appl Physiol (1985). 1998	PubMed	citation	PMID:9688747	pubmed	9688747	create date:1998/08/04 | first author:Bennett WD
Effects of breathing parameters on sidestream cigarette smoke deposition in a hollow tracheobronchial model.	/pubmed/9670468	Dendo RI, Phalen RF, Mannix RC, Oldham MJ.	Am Ind Hyg Assoc J. 1998 Jun;59(6):381-7.	Am Ind Hyg Assoc J. 1998	PubMed	citation	PMID:9670468	pubmed	9670468	create date:1998/07/22 | first author:Dendo RI
The effects of excessive humidity.	/pubmed/9648183	Williams RB.	Respir Care Clin N Am. 1998 Jun;4(2):215-28. Review.	Respir Care Clin N Am. 1998	PubMed	citation	PMID:9648183	pubmed	9648183	create date:1998/07/02 | first author:Williams RB
A 13CO2 breath test to assess the metabolism of triglyceride-rich lipoprotein remnants in mice.	/pubmed/9548600	Martins IJ, Redgrave TG.	J Lipid Res. 1998 Mar;39(3):691-8.	J Lipid Res. 1998	PubMed	citation	PMID:9548600	pubmed	9548600	create date:1998/04/21 | first author:Martins IJ
Flow early in the inspiratory manoeuvre affects the aerosol particle size distribution from a Turbuhaler.	/pubmed/9488896	Everard ML, Devadason SG, Le SouÃ«f PN.	Respir Med. 1997 Nov;91(10):624-8.	Respir Med. 1997	PubMed	citation	PMID:9488896	pubmed	9488896	create date:1998/03/07 | first author:Everard ML
Effects of inhaled histamine, methacholine and capsaicin on sputum levels of alpha 2-macroglobulin.	/pubmed/9487344	Halldorsdottir H, Greiff L, Wollmer P, Andersson M, Svensson C, Alkner U, Persson CG.	Thorax. 1997 Nov;52(11):964-8.	Thorax. 1997	PubMed	citation	PMID:9487344 | PMCID:PMC1758451	pubmed	9487344	create date:1998/03/06 | first author:Halldorsdottir H
Aerosolization of cationic lipid:pDNA complexes--in vitro optimization of nebulizer parameters for human clinical studies.	/pubmed/9458241	Eastman SJ, Tousignant JD, Lukason MJ, Chu Q, Cheng SH, Scheule RK.	Hum Gene Ther. 1998 Jan 1;9(1):43-52.	Hum Gene Ther. 1998	PubMed	citation	PMID:9458241	pubmed	9458241	create date:1998/02/11 | first author:Eastman SJ
A servo-controlled respiration system for inhalation studies in anesthetized animals.	/pubmed/9375350	Rosenthal FS, Li C.	J Appl Physiol (1985). 1997 Nov;83(5):1768-74.	J Appl Physiol (1985). 1997	PubMed	citation	PMID:9375350	pubmed	9375350	create date:1998/01/07 | first author:Rosenthal FS
Choosing a nebulizer for cystic fibrosis applications.	/pubmed/9391760	Geller DE.	Curr Opin Pulm Med. 1997 Nov;3(6):414-9. Review.	Curr Opin Pulm Med. 1997	PubMed	citation	PMID:9391760	pubmed	9391760	create date:1997/12/10 | first author:Geller DE
Pilot study of bronchodilator response to inhaled albuterol delivered by metered-dose inhaler and a novel dry powder inhaler.	/pubmed/9357377	Kemp JP, Hill MR, Vaughan LM, Meltzer EO, Welch MJ, Ostrom NK.	Ann Allergy Asthma Immunol. 1997 Oct;79(4):322-6.	Ann Allergy Asthma Immunol. 1997	PubMed	citation	PMID:9357377	pubmed	9357377	create date:1997/11/14 | first author:Kemp JP
Delivery systems: the science.	/pubmed/9316103	O'Callaghan C.	Pediatr Pulmonol Suppl. 1997 Sep;15:51-4. Review.	Pediatr Pulmonol Suppl. 1997	PubMed	citation	PMID:9316103	pubmed	9316103	create date:1997/10/08 | first author:O'Callaghan C
Lung delivery of salbutamol given by breath activated pressurized aerosol and dry powder inhaler devices.	/pubmed/9695144	Lipworth BJ, Clark DJ.	Pulm Pharmacol Ther. 1997 Aug;10(4):211-4.	Pulm Pharmacol Ther. 1997	PubMed	citation	PMID:9695144	pubmed	9695144	create date:1997/08/01 | first author:Lipworth BJ
The size distribution of droplets in the exhaled breath of healthy human subjects.	/pubmed/10168531	Papineni RS, Rosenthal FS.	J Aerosol Med. 1997 Summer;10(2):105-16.	J Aerosol Med. 1997	PubMed	citation	PMID:10168531	pubmed	10168531	create date:1997/07/01 | first author:Papineni RS
Ventilatory response to helium-oxygen breathing during exercise: effect of airway anesthesia.	/pubmed/9216948	Krishnan BS, Clemens RE, Zintel TA, Stockwell MJ, Gallagher CG.	J Appl Physiol (1985). 1997 Jul;83(1):82-8.	J Appl Physiol (1985). 1997	PubMed	citation	PMID:9216948	pubmed	9216948	create date:1997/07/01 | first author:Krishnan BS
Changing delivery methods for obstructive lung diseases.	/pubmed/9232363	Dolovich M.	Curr Opin Pulm Med. 1997 May;3(3):177-89. Review.	Curr Opin Pulm Med. 1997	PubMed	citation	PMID:9232363	pubmed	9232363	create date:1997/05/01 | first author:Dolovich M
Comparative measurement of lung deposition of inhaled fine particles in normal subjects and patients with obstructive airway disease.	/pubmed/9117024	Kim CS, Kang TC.	Am J Respir Crit Care Med. 1997 Mar;155(3):899-905.	Am J Respir Crit Care Med. 1997	PubMed	citation	PMID:9117024	pubmed	9117024	create date:1997/03/01 | first author:Kim CS
Effect of inhalation flow rate on the dosing characteristics of dry powder inhaler (DPI) and metered dose inhaler (MDI) products.	/pubmed/10163351	Ross DL, Schultz RK.	J Aerosol Med. 1996 Summer;9(2):215-26. Review.	J Aerosol Med. 1996	PubMed	citation	PMID:10163351	pubmed	10163351	create date:1997/02/01 | first author:Ross DL
Breathing volume and deposition in the respiratory tract.	/pubmed/9085077	LegÃ¡th L, Naus A.	Exp Toxicol Pathol. 1997 Feb;49(1-2):71-4.	Exp Toxicol Pathol. 1997	PubMed	citation	PMID:9085077	pubmed	9085077	create date:1997/02/01 | first author:LegÃ¡th L
Evaluation of pulmonary ventilation and diaphragmatic movement in idiopathic scoliosis using radioaerosol ventilation scintigraphy.	/pubmed/9076764	Giordano A, Fuso L, Galli M, Calcagni ML, Aulisa L, Pagliari G, Pistelli R.	Nucl Med Commun. 1997 Feb;18(2):105-11.	Nucl Med Commun. 1997	PubMed	citation	PMID:9076764	pubmed	9076764	create date:1997/02/01 | first author:Giordano A
Effect of add-on devices for aerosol drug delivery: deposition studies and clinical aspects.	/pubmed/10160209	Newman SP, Newhouse MT.	J Aerosol Med. 1996 Spring;9(1):55-70. Review.	J Aerosol Med. 1996	PubMed	citation	PMID:10160209	pubmed	10160209	create date:1997/01/02 | first author:Newman SP
[Evaluation of the everyday use of a metered dose aerosol triggered by inhalation (the "Autohaler" system)].	/pubmed/9181147	Le Cocguic Y, Zureik M.	Rev Pneumol Clin. 1997;53(1):13-9. French.	Rev Pneumol Clin. 1997	PubMed	citation	PMID:9181147	pubmed	9181147	create date:1997/01/01 | first author:Le Cocguic Y
Ambulatory inhalation therapy in obstructive lung diseases.	/pubmed/9097347	Roche N, Chinet T, Huchon G.	Respiration. 1997;64(2):121-30. Review.	Respiration. 1997	PubMed	citation	PMID:9097347	pubmed	9097347	create date:1997/01/01 | first author:Roche N
Bone-dust in autopsies: reduction of spreading.	/pubmed/9022272	Kernbach-Wighton G, Kuhlencord A, Rossbach K, Fischer G.	Forensic Sci Int. 1996 Dec 2;83(2):95-103.	Forensic Sci Int. 1996	PubMed	citation	PMID:9022272	pubmed	9022272	create date:1996/12/02 | first author:Kernbach-Wighton G
Deposition of inspired aerosol particles within the respiratory tract of patients with obstructive lung disease.	/pubmed/8920746	Schiller-Scotland CF, Gebhart J, Hochrainer D, Siekmeier R.	Toxicol Lett. 1996 Nov;88(1-3):255-61.	Toxicol Lett. 1996	PubMed	citation	PMID:8920746	pubmed	8920746	create date:1996/11/01 | first author:Schiller-Scotland CF
Failure of a breath-actuated bronchodilator inhaler to deliver aerosol during a bout of near fatal asthma.	/pubmed/8876567	Hannaway PJ.	J Allergy Clin Immunol. 1996 Oct;98(4):853. No abstract available.	J Allergy Clin Immunol. 1996	PubMed	citation	PMID:8876567	pubmed	8876567	create date:1996/10/01 | first author:Hannaway PJ
Efficient delivery to the lungs of flunisolide aerosol from a new portable hand-held multidose nebulizer.	/pubmed/8877887	Newman SP, Steed KP, Reader SJ, Hooper G, Zierenberg B.	J Pharm Sci. 1996 Sep;85(9):960-4.	J Pharm Sci. 1996	PubMed	citation	PMID:8877887	pubmed	8877887	create date:1996/09/01 | first author:Newman SP
Metered-dose inhaler technique of patients in an urban ED: prevalence of incorrect technique and attempt at education.	/pubmed/8768160	Shrestha M, Parupia H, Andrews B, Kim SW, Martin MS, Park DI, Gee E.	Am J Emerg Med. 1996 Jul;14(4):380-4.	Am J Emerg Med. 1996	PubMed	citation	PMID:8768160	pubmed	8768160	create date:1996/07/01 | first author:Shrestha M
The interaction of alpha 1-proteinase inhibitor and tissue kallikrein in controlling allergic ovine airway hyperresponsiveness.	/pubmed/8680696	Forteza R, Botvinnikova Y, Ahmed A, Cortes A, Gundel RH, Wanner A, Abraham WM.	Am J Respir Crit Care Med. 1996 Jul;154(1):36-42.	Am J Respir Crit Care Med. 1996	PubMed	citation	PMID:8680696	pubmed	8680696	create date:1996/07/01 | first author:Forteza R
Probability of particle and salbutamol deposition in the respiratory tract: comparison between MDI and Autohaler.	/pubmed/8766201	Terzano C, Mannino F.	Monaldi Arch Chest Dis. 1996 Jun;51(3):236-42.	Monaldi Arch Chest Dis. 1996	PubMed	citation	PMID:8766201	pubmed	8766201	create date:1996/06/01 | first author:Terzano C
[Hypertonic saline induced bronchoconstriction in sensitized rabbits].	/pubmed/8753112	Morimoto R, Koyama S, Tanaka A, Horie T.	Nihon Kyobu Shikkan Gakkai Zasshi. 1996 May;34(5):545-51. Japanese.	Nihon Kyobu Shikkan Gakkai Zasshi. 1996	PubMed	citation	PMID:8753112	pubmed	8753112	create date:1996/05/01 | first author:Morimoto R
Infection of pigs by aerosols of Aujeszky's disease virus and their shedding of the virus.	/pubmed/8735512	Gillespie RR, Hill MA, Kanitz CL.	Res Vet Sci. 1996 May;60(3):228-33.	Res Vet Sci. 1996	PubMed	citation	PMID:8735512	pubmed	8735512	create date:1996/05/01 | first author:Gillespie RR
Inhalation of single vs multiple metered-dose bronchodilator actuations from reservoir devices. An in vitro study.	/pubmed/8635379	Rau JL, Restrepo RD, Deshpande V.	Chest. 1996 Apr;109(4):969-74.	Chest. 1996	PubMed	citation	PMID:8635379	pubmed	8635379	create date:1996/04/01 | first author:Rau JL
A novel breath actuated device (Autohaler) consistently actuates during the early phase of inspiration.	/pubmed/10155353	Marshik PL, Larsen JS, Leach CL, Halverson PC, Ekholm BP, Amies MH, Kaiser HB, Weisberg SC, Sellers JA.	J Aerosol Med. 1995 Summer;8(2):187-95.	J Aerosol Med. 1995	PubMed	citation	PMID:10155353	pubmed	10155353	create date:1996/02/02 | first author:Marshik PL
Measuring alveolar dimensions at total lung capacity by aerosol-derived airway morphometry.	/pubmed/10155351	Zeman KL, Bennett WD.	J Aerosol Med. 1995 Summer;8(2):135-47.	J Aerosol Med. 1995	PubMed	citation	PMID:10155351	pubmed	10155351	create date:1996/02/02 | first author:Zeman KL
The relationships between the radionuclide alveolar integrity study and the pulmonary function test.	/pubmed/8709178	Tsai SC, Kao CH, Lee JK, Wang SJ.	Kaohsiung J Med Sci. 1996 Feb;12(2):88-92.	Kaohsiung J Med Sci. 1996	PubMed	citation	PMID:8709178	pubmed	8709178	create date:1996/02/01 | first author:Tsai SC
Endothelial-constitutive nitric oxide synthase exists in airways and diesel exhaust particles inhibit the effect of nitric oxide.	/pubmed/8890937	Muto E, Hayashi T, Yamada K, Esaki T, Sagai M, Iguchi A.	Life Sci. 1996;59(18):1563-70.	Life Sci. 1996	PubMed	citation	PMID:8890937	pubmed	8890937	create date:1996/01/01 | first author:Muto E
On-line laser-photometric monitoring of aerosol deposition in ventilated rabbit lungs.	/pubmed/8847327	Schmehl T, Gebhart J, SchÃ¼tte H, Scharmann A, Seeger W.	J Appl Physiol (1985). 1996 Jan;80(1):351-6.	J Appl Physiol (1985). 1996	PubMed	citation	PMID:8847327	pubmed	8847327	create date:1996/01/01 | first author:Schmehl T
[Role of nitric oxide in asthma-like symptoms induced by diesel exhaust particles in mice].	/pubmed/8752509	Sagai M, Ichinose T.	Nihon Kyobu Shikkan Gakkai Zasshi. 1995 Dec;33 Suppl:212-7. Japanese.	Nihon Kyobu Shikkan Gakkai Zasshi. 1995	PubMed	citation	PMID:8752509	pubmed	8752509	create date:1995/12/01 | first author:Sagai M
Optimizing inhaled drug delivery in patients with asthma.	/pubmed/8745869	Jackson C, Lipworth B.	Br J Gen Pract. 1995 Dec;45(401):683-7. Review.	Br J Gen Pract. 1995	PubMed	citation	PMID:8745869 | PMCID:PMC1239475	pubmed	8745869	create date:1995/12/01 | first author:Jackson C
Drug delivery in asthma: a comparison of spacers with a jet nebuliser.	/pubmed/8540873	Gibson PG, Wlodarczyk JH, Borgas T.	Aust N Z J Med. 1995 Aug;25(4):324-9.	Aust N Z J Med. 1995	PubMed	citation	PMID:8540873	pubmed	8540873	create date:1995/08/01 | first author:Gibson PG
Effect of flow rate on aerosol bolus penetration in a hollow canine lung airway cast.	/pubmed/7588442	Fang CP, Lippmann M, Scheuch G, Stahlhofen W.	Exp Lung Res. 1995 Jul-Aug;21(4):547-58.	Exp Lung Res. 1995	PubMed	citation	PMID:7588442	pubmed	7588442	create date:1995/07/01 | first author:Fang CP
An estimation of the uptake of mercury from amalgam fillings based on urinary excretion of mercury in Swedish subjects.	/pubmed/7644912	Weiner JA, Nylander M.	Sci Total Environ. 1995 Jun 30;168(3):255-65.	Sci Total Environ. 1995	PubMed	citation	PMID:7644912	pubmed	7644912	create date:1995/06/30 | first author:Weiner JA
[Comparison of 99mTc-technegas scintigraphy and high resolution CT in pulmonary emphysema].	/pubmed/7596069	Satoh K, Tanabe M, Nakano S, Nishiyama Y, Takahashi K, Kobayashi T, Kawase Y, Mitani M, Ohkawa M, Fujita J, et al.	Kaku Igaku. 1995 May;32(5):487-94. Japanese.	Kaku Igaku. 1995	PubMed	citation	PMID:7596069	pubmed	7596069	create date:1995/05/01 | first author:Satoh K
Healthy lungs tolerate repetitive collapse and reopening during short periods of mechanical ventilation.	/pubmed/7793219	Taskar V, John J, Evander E, Wollmer P, Robertson B, Jonson B.	Acta Anaesthesiol Scand. 1995 Apr;39(3):370-6.	Acta Anaesthesiol Scand. 1995	PubMed	citation	PMID:7793219	pubmed	7793219	create date:1995/04/01 | first author:Taskar V
Aerosol bolus dispersion and effective airway diameters in mildly asthmatic children.	/pubmed/7664855	Schulz H, Schulz A, Brand P, Tuch T, von Mutius E, Erdl R, Reinhardt D, Heyder J.	Eur Respir J. 1995 Apr;8(4):566-73.	Eur Respir J. 1995	PubMed	citation	PMID:7664855	pubmed	7664855	create date:1995/04/01 | first author:Schulz H
Aerosol deposition and dispersion characterize lung injury in a canine model of emphysema.	/pubmed/7615474	Rosenthal FS.	J Appl Physiol (1985). 1995 Apr;78(4):1585-95.	J Appl Physiol (1985). 1995	PubMed	citation	PMID:7615474	pubmed	7615474	create date:1995/04/01 | first author:Rosenthal FS

## Sheet: 16-Condensate
Title	URL	Description	Details	ShortDetails	Resource	Type	Identifiers	Db	EntrezUID	Properties
Serum and exhaled breath condensate inflammatory cytokines in community-acquired pneumonia: a prospective cohort study.	/pubmed/28702287	Aliberti S, Morlacchi LC, Faverio P, Fernandez-Botran R, Cosentini R, Mantero M, Peyrani P, Ramirez J, Bordon J, Blasi F.	Pneumonia (Nathan). 2016 Jun 23;8:8. doi: 10.1186/s41479-016-0009-7. eCollection 2016.	Pneumonia (Nathan). 2016	PubMed	citation	PMID:28702287 | PMCID:PMC5471930	pubmed	28702287	create date:2017/07/14 | first author:Aliberti S
Markers of nucleic acids and proteins oxidation among office workers exposed to air pollutants including (nano)TiO2 particles.	/pubmed/28263525	Pelclova D, Zdimal V, Kacer P, Vlckova S, Fenclova Z, Navratil T, Komarc M, Schwarz J, Zikova N, Makes O, Zakharov S.	Neuro Endocrinol Lett. 2016 Dec 18;37(Suppl1):13-16.	Neuro Endocrinol Lett. 2016	PubMed	citation	PMID:28263525	pubmed	28263525	create date:2017/03/07 | first author:Pelclova D
Exhaled breath condensate pH and cysteinyl leukotriens in patients with chronic cough secondary to acid gastroesophageal reflux.	/pubmed/28004646	Heffler E, Crimi C, Brussino L, Nicola S, Sichili S, Dughera L, Rolla G, Crimi N.	J Breath Res. 2016 Dec 22;11(1):016002. doi: 10.1088/1752-7163/11/1/016002.	J Breath Res. 2016	PubMed	citation	PMID:28004646	pubmed	28004646	create date:2016/12/23 | first author:Heffler E
Human breath metabolomics using an optimized non-invasive exhaled breath condensate sampler.	/pubmed/28004639	Zamuruyev KO, Aksenov AA, Pasamontes A, Brown JF, Pettit DR, Foutouhi S, Weimer BC, Schivo M, Kenyon NJ, Delplanque JP, Davis CE.	J Breath Res. 2016 Dec 22;11(1):016001. doi: 10.1088/1752-7163/11/1/016001.	J Breath Res. 2016	PubMed	citation	PMID:28004639 | PMCID:PMC5447364	pubmed	28004639	create date:2016/12/23 | first author:Zamuruyev KO
Aerobic exercise in polluted urban environments: effects on airway defense mechanisms in young healthy amateur runners.	/pubmed/28000620	Cavalcante de SÃ¡ M, Nakagawa NK, Saldiva de AndrÃ© CD, Carvalho-Oliveira R, de Santana Carvalho T, Nicola ML, de AndrÃ© PA, Nascimento Saldiva PH, Vaisberg M.	J Breath Res. 2016 Dec 21;10(4):046018. doi: 10.1088/1752-7163/10/4/046018.	J Breath Res. 2016	PubMed	citation	PMID:28000620	pubmed	28000620	create date:2016/12/22 | first author:Cavalcante de SÃ¡ M
New panel of microsatellite alterations detectable in the EBC for lung cancer prognosis.	/pubmed/27994663	Carpagnano GE, Lacedonia D, Crisetti E, Martinelli D, Foschino-Barbaro MP.	J Cancer. 2016 Nov 25;7(15):2266-2269. eCollection 2016.	J Cancer. 2016	PubMed	citation	PMID:27994663 | PMCID:PMC5166536	pubmed	27994663	create date:2016/12/21 | first author:Carpagnano GE
New insights into treatment of children with exercise-induced asthma symptoms.	/pubmed/27931302	Stelmach I, Sztafiska A, Jerzyska J, Podlecka D, Majak P, Stelmach W.	Allergy Asthma Proc. 2016 Nov;37(6):466-474.	Allergy Asthma Proc. 2016	PubMed	citation	PMID:27931302	pubmed	27931302	create date:2016/12/10 | first author:Stelmach I
Metabolic Signatures of Lung Cancer in Sputum and Exhaled Breath Condensate Detected by (1)H Magnetic Resonance Spectroscopy: A Feasibility Study.	/pubmed/27891048	Ahmed N, Bezabeh T, Ijare OB, Myers R, Alomran R, Aliani M, Nugent Z, Banerji S, Kim J, Qing G, Bshouty Z.	Magn Reson Insights. 2016 Nov 17;9:29-35. eCollection 2016.	Magn Reson Insights. 2016	PubMed	citation	PMID:27891048 | PMCID:PMC5117486	pubmed	27891048	create date:2016/11/29 | first author:Ahmed N
Th-17 cytokines and interstitial lung involvement in systemic sclerosis.	/pubmed/27869103	Rolla G, Fusaro E, Nicola S, Bucca C, Peroni C, Parisi S, Cassinis MC, Ferraris A, Angelino F, Heffler E, Boita M, Brussino L.	J Breath Res. 2016 Nov 21;10(4):046013.	J Breath Res. 2016	PubMed	citation	PMID:27869103	pubmed	27869103	create date:2016/11/22 | first author:Rolla G
Non-invasive lung cancer diagnosis by detection of GATA6 and NKX2-1 isoforms in exhaled breath condensate.	/pubmed/27821429	Mehta A, Cordero J, Dobersch S, Romero-Olmedo AJ, Savai R, Bodner J, Chao CM, Fink L, GuzmÃ¡n-DÃ­az E, Singh I, Dobreva G, Rapp UR, GÃ¼nther S, Ilinskaya ON, Bellusci S, Dammann RH, Braun T, Seeger W, GattenlÃ¶hner S, Tresch A, GÃ¼nther A, Barreto G.	EMBO Mol Med. 2016 Dec 1;8(12):1380-1389. doi: 10.15252/emmm.201606382. Print 2016 Dec.	EMBO Mol Med. 2016	PubMed	citation	PMID:27821429 | PMCID:PMC5167131	pubmed	27821429	create date:2016/11/09 | first author:Mehta A
Effects of occupational exposure to poorly soluble forms of beryllium on biomarkers of pulmonary response in exhaled breath of workers in machining industries.	/pubmed/27777105	Radauceanu A, Grzebyk M, EdmÃ© JL, ChÃ©rot-Kornobis N, Rousset D, Dziurla M, De Broucker V, HÃ©delin G, Sobaszek A, Hulo S.	Toxicol Lett. 2016 Nov 30;263:26-33. doi: 10.1016/j.toxlet.2016.10.013. Epub 2016 Oct 21.	Toxicol Lett. 2016	PubMed	citation	PMID:27777105	pubmed	27777105	create date:2016/10/26 | first author:Radauceanu A
Noninvasive Recognition and Biomarkers of Early Allergic Asthma in Cats Using Multivariate Statistical Analysis of NMR Spectra of Exhaled Breath Condensate.	/pubmed/27764146	Fulcher YG, Fotso M, Chang CH, Rindt H, Reinero CR, Van Doren SR.	PLoS One. 2016 Oct 20;11(10):e0164394. doi: 10.1371/journal.pone.0164394. eCollection 2016.	PLoS One. 2016	PubMed	citation	PMID:27764146 | PMCID:PMC5072706	pubmed	27764146	create date:2016/10/21 | first author:Fulcher YG
Hydrogen peroxide in exhaled air: a source of error, a paradox and its resolution.	/pubmed/27730191	Peters S, Kronseder A, Karrasch S, Neff PA, Haaks M, Koczulla AR, Reinhold P, Nowak D, JÃ¶rres RA.	ERJ Open Res. 2016 Jun 17;2(2). pii: 00052-2015. eCollection 2016 Apr.	ERJ Open Res. 2016	PubMed	citation	PMID:27730191 | PMCID:PMC5005174	pubmed	27730191	create date:2016/10/13 | first author:Peters S
Elevated prostaglandin E metabolites and abnormal plasma fatty acids at baseline in pediatric cystic fibrosis patients: a pilot study.	/pubmed/27720040	O'Connor MG, Thomsen K, Brown RF, Laposata M, Seegmiller A.	Prostaglandins Leukot Essent Fatty Acids. 2016 Oct;113:46-49. doi: 10.1016/j.plefa.2016.08.011. Epub 2016 Aug 27.	Prostaglandins Leukot Essent Fatty Acids. 2016	PubMed	citation	PMID:27720040 | PMCID:PMC5088712	pubmed	27720040	create date:2016/10/11 | first author:O'Connor MG
Cigarette Smoke-mediated Perturbations of the Immune Response: A New Therapeutic Approach with Natural Compounds.	/pubmed/27697073	Magrone T, Russo MA, Jirillo E.	Endocr Metab Immune Disord Drug Targets. 2016;16(3):158-167. doi: 10.2174/1872214810666160927123447. Review.	Endocr Metab Immune Disord Drug Targets. 2016	PubMed	citation	PMID:27697073	pubmed	27697073	create date:2016/10/05 | first author:Magrone T
Enhanced non-invasive respiratory sampling from bottlenose dolphins for breath metabolomics measurements.	/pubmed/27689905	Zamuruyev KO, Aksenov AA, Baird M, Pasamontes A, Parry C, Foutouhi S, Venn-Watson S, Weimer BC, Delplanque JP, Davis CE.	J Breath Res. 2016 Sep 30;10(4):046005. doi: 10.1088/1752-7155/10/4/046005.	J Breath Res. 2016	PubMed	citation	PMID:27689905 | PMCID:PMC5587197	pubmed	27689905	create date:2016/10/01 | first author:Zamuruyev KO
How strong is the association between IPF and lung cancer? An answer from airway's DNA.	/pubmed/27688240	Carpagnano GE, Lacedonia D, Soccio P, Caccavo I, Patricelli G, Foschino Barbaro MP.	Med Oncol. 2016 Nov;33(11):119. doi: 10.1007/s12032-016-0835-8. Epub 2016 Sep 29.	Med Oncol. 2016	PubMed	citation	PMID:27688240	pubmed	27688240	create date:2016/10/01 | first author:Carpagnano GE
The relationships among Dermatophagoides pteronyssinus exposure, exhaled nitric oxide, and exhaled breath condensate pH levels in atopic asthmatic children.	/pubmed/27684812	Yan DC, Chung FF, Lin SJ, Wan GH.	Medicine (Baltimore). 2016 Sep;95(39):e4825. doi: 10.1097/MD.0000000000004825.	Medicine (Baltimore). 2016	PubMed	citation	PMID:27684812 | PMCID:PMC5265905	pubmed	27684812	create date:2016/09/30 | first author:Yan DC
8-isoprostane as Oxidative Stress Marker in Coal Mine Workers.	/pubmed/27660223	Zimet Z, Bilban M, Marc Malovrh M, KoroÅ¡ec P, PoljÅ¡ak B, Osredkar J, Å ilar M.	Biomed Environ Sci. 2016 Aug;29(8):589-593.	Biomed Environ Sci. 2016	PubMed	citation	PMID:27660223	pubmed	27660223	create date:2016/09/24 | first author:Zimet Z
Serum tryptase level and inflammatory markers in exhaled breath condensate of children with exercise-induced symptoms.	/pubmed/27657515	Stelmach I, Zaczeniuk M, SztafiÅ„ska A, Majak P, JerzyÅ„ska J, Kuklinska-Pijanka A, Stelmach W.	Allergy Asthma Proc. 2016 Sep;37(5):84-92. doi: 10.2500/aap.2016.37.3974.	Allergy Asthma Proc. 2016	PubMed	citation	PMID:27657515	pubmed	27657515	create date:2016/09/24 | first author:Stelmach I
Respiratory symptoms, sleep-disordered breathing and biomarkers in nocturnal gastroesophageal reflux.	/pubmed/27646537	Emilsson Ã–I, BenediktsdÃ³ttir B, Ã“lafsson Ã, Cook E, JÃºlÃ­usson S, BjÃ¶rnsson ES, GuÃ°laugsdÃ³ttir S, GuÃ°mundsdÃ³ttir AS, Mirgorodskaya E, LjungstrÃ¶m E, ArnardÃ³ttir ES, GÃ­slason Ãž, Janson C, Olin AC.	Respir Res. 2016 Sep 20;17(1):115. doi: 10.1186/s12931-016-0431-7. Erratum in: Respir Res. 2016 Oct 18;17 (1):130.	Respir Res. 2016	PubMed	citation	PMID:27646537 | PMCID:PMC5029098	pubmed	27646537	create date:2016/09/21 | first author:Emilsson Ã–I
(1)H NMR To Explore the Metabolome of Exhaled Breath Condensate in Î±(1)-Antitrypsin Deficient Patients: A Pilot Study.	/pubmed/27646345	Airoldi C, Ciaramelli C, Fumagalli M, Bussei R, Mazzoni V, Viglio S, Iadarola P, Stolk J.	J Proteome Res. 2016 Dec 2;15(12):4569-4578. Epub 2016 Oct 5.	J Proteome Res. 2016	PubMed	citation	PMID:27646345	pubmed	27646345	create date:2016/09/21 | first author:Airoldi C
Living near a Major Road in Beijing: Association with Lower Lung Function, Airway Acidification, and Chronic Cough.	/pubmed/27625090	Hu ZW, Zhao YN, Cheng Y, Guo CY, Wang X, Li N, Liu JQ, Kang H, Xia GG, Hu P, Zhang PJ, Ma J, Liu Y, Zhang C, Su L, Wang GF.	Chin Med J (Engl). 2016 Sep 20;129(18):2184-90. doi: 10.4103/0366-6999.189923.	Chin Med J (Engl). 2016	PubMed	citation	PMID:27625090 | PMCID:PMC5022339	pubmed	27625090	create date:2016/09/15 | first author:Hu ZW
Specific Metabolome Profile of Exhaled Breath Condensate in Patients with Shock and Respiratory Failure: A Pilot Study.	/pubmed/27598216	Fermier B, Blasco H, Godat E, Bocca C, MoÃ«nne-Loccoz J, Emond P, Andres CR, Laffon M, FerrandiÃ¨re M.	Metabolites. 2016 Sep 1;6(3). pii: E26. doi: 10.3390/metabo6030026.	Metabolites. 2016	PubMed	citation	PMID:27598216 | PMCID:PMC5041125	pubmed	27598216	create date:2016/09/07 | first author:Fermier B
Breath biomarkers in toxicology.	/pubmed/27585664	Pleil JD.	Arch Toxicol. 2016 Nov;90(11):2669-2682. Epub 2016 Sep 1. Review.	Arch Toxicol. 2016	PubMed	citation	PMID:27585664	pubmed	27585664	create date:2016/09/03 | first author:Pleil JD
Eicosanoid Mediators in the Airway Inflammation of Asthmatic Patients: What is New?	/pubmed/27582398	Sanak M.	Allergy Asthma Immunol Res. 2016 Nov;8(6):481-90. doi: 10.4168/aair.2016.8.6.481. Review.	Allergy Asthma Immunol Res. 2016	PubMed	citation	PMID:27582398 | PMCID:PMC5011047	pubmed	27582398	create date:2016/09/02 | first author:Sanak M
Increased angiogenic factors in exhaled breath condensate of children with severe asthma - New markers of disease progression?	/pubmed/27578480	Grzela K, Litwiniuk M, Krejner A, Zagorska W, Grzela T.	Respir Med. 2016 Sep;118:119-121. doi: 10.1016/j.rmed.2016.08.005. Epub 2016 Aug 9.	Respir Med. 2016	PubMed	citation	PMID:27578480	pubmed	27578480	create date:2016/09/01 | first author:Grzela K
Inhaled corticosteroids do not reduce initial high activity of matrix metalloproteinase (MMP)-9 in exhaled breath condensates of children with asthma exacerbation: a proof of concept study.	/pubmed/27536209	Grzela K, ZagÃ³rska W, Krejner A, Banaszkiewicz A, Litwiniuk M, Kulus M, Grzela T.	Cent Eur J Immunol. 2016;41(2):221-7. doi: 10.5114/ceji.2016.60998. Epub 2016 Jul 15.	Cent Eur J Immunol. 2016	PubMed	citation	PMID:27536209 | PMCID:PMC4967657	pubmed	27536209	create date:2016/08/19 | first author:Grzela K
Exhaled nitric oxide dynamics in asthmatic reactions induced by diisocyanates.	/pubmed/27533788	Mason P, Scarpa MC, Guarnieri G, Giordano G, Baraldi E, Maestrelli P.	Clin Exp Allergy. 2016 Dec;46(12):1531-1539. doi: 10.1111/cea.12798. Epub 2016 Oct 7.	Clin Exp Allergy. 2016	PubMed	citation	PMID:27533788	pubmed	27533788	create date:2016/08/18 | first author:Mason P
Exhaled breath condensate as a source of biomarkers for lung carcinomas. A focus on genetic and epigenetic markers-A mini-review.	/pubmed/27480453	Youssef O, Sarhadi VK, Armengol G, PiirilÃ¤ P, Knuuttila A, Knuutila S.	Genes Chromosomes Cancer. 2016 Dec;55(12):905-914. doi: 10.1002/gcc.22399. Epub 2016 Aug 13. Review.	Genes Chromosomes Cancer. 2016	PubMed	citation	PMID:27480453	pubmed	27480453	create date:2016/08/03 | first author:Youssef O
Cytokine profiling in exhaled breath condensate after exercise challenge in asthmatic children with post-exercise symptoms.	/pubmed/27478459	Majak P, JerzyÅ„ska J, Bojo M, Brzozowska A, Koczkowska M, Sielski P, Stelmach W, Stelmach R, Janas A, Stelmach I.	Arch Med Sci. 2016 Aug 1;12(4):778-84. doi: 10.5114/aoms.2015.48547. Epub 2016 Jul 1.	Arch Med Sci. 2016	PubMed	citation	PMID:27478459 | PMCID:PMC4947605	pubmed	27478459	create date:2016/08/02 | first author:Majak P
Novel biomarkers for pulmonary arterial hypertension.	/pubmed/27439993	Anwar A, Ruffenach G, Mahajan A, Eghbali M, Umar S.	Respir Res. 2016 Jul 20;17(1):88. doi: 10.1186/s12931-016-0396-6. Review.	Respir Res. 2016	PubMed	citation	PMID:27439993 | PMCID:PMC4955255	pubmed	27439993	create date:2016/07/22 | first author:Anwar A
Asymmetric dimethylarginine (ADMA): will be or will not be a new revolutionary biomarker of bronchial asthma?	/pubmed/27427261	Calabrese C, Carpagnano GE, Patella V, Vatrella A, Santus P.	Minerva Med. 2015 Oct;106(5 Suppl 1):9-11.	Minerva Med. 2015	PubMed	citation	PMID:27427261	pubmed	27427261	create date:2016/07/19 | first author:Calabrese C
Viral colonization in exhaled breath condensate of lung cancer patients: Possible role of EBV and CMV.	/pubmed/27421948	Carpagnano GE, Lacedonia D, Natalicchio MI, Cotugno G, Zoppo L, Martinelli D, Antonetti R, Foschino-Barbaro MP.	Clin Respir J. 2016 Jul 16. doi: 10.1111/crj.12531. [Epub ahead of print]	Clin Respir J. 2016	PubMed	citation	PMID:27421948	pubmed	27421948	create date:2016/07/17 | first author:Carpagnano GE
[Determination of proteomic and metabolic composition of exhaled breath condensate of newborns].	/pubmed/27414793	Kononikhin AS, Chagovets VV, Starodubtseva NL, Ryndin AY, Bugrova AE, Kostyukevich YI, Popov IA, Frankevich VE, Ionov OV, Sukhikh GT, Nikolaev EN.	Mol Biol (Mosk). 2016 May-Jun;50(3):540-4. doi: 10.7868/S0026898416020099. Russian.	Mol Biol (Mosk). 2016	PubMed	citation	PMID:27414793	pubmed	27414793	create date:2016/07/16 | first author:Kononikhin AS
Assessment of nanoparticles and metal exposure of airport workers using exhaled breath condensate.	/pubmed/27409350	Marie-Desvergne C, Dubosson M, Touri L, Zimmermann E, Gaude-MÃ´me M, Leclerc L, Durand C, Klerlein M, Molinari N, Vachier I, Chanez P, Mossuz VC.	J Breath Res. 2016 Jul 13;10(3):036006. doi: 10.1088/1752-7155/10/3/036006.	J Breath Res. 2016	PubMed	citation	PMID:27409350	pubmed	27409350	create date:2016/07/15 | first author:Marie-Desvergne C
Exhaled breath condensate for lung cancer protein analysis: a review of methods and biomarkers.	/pubmed/27380020	Hayes SA, Haefliger S, Harris B, Pavlakis N, Clarke SJ, Molloy MP, Howell VM.	J Breath Res. 2016 Jul 5;10(3):034001. doi: 10.1088/1752-7155/10/3/034001. Review.	J Breath Res. 2016	PubMed	citation	PMID:27380020	pubmed	27380020	create date:2016/07/06 | first author:Hayes SA
An adaptation for exhaled breath condensate collection in rabbits.	/pubmed/27362815	Vento DA, Silveira AP, Arcencio L, Albuquerque AA, Bottura C, JordÃ£o A Jr, Evora PR, Rodrigues AJ.	Exp Lung Res. 2016 Jun;42(5):232-6. doi: 10.1080/01902148.2016.1196268. Epub 2016 Jun 30.	Exp Lung Res. 2016	PubMed	citation	PMID:27362815	pubmed	27362815	create date:2016/07/01 | first author:Vento DA
Leukotrienes in exhaled breath condensate and fractional exhaled nitric oxide in workers exposed to TiO2 nanoparticles.	/pubmed/27356965	Pelclova D, Zdimal V, Kacer P, Fenclova Z, Vlckova S, Komarc M, Navratil T, Schwarz J, Zikova N, Makes O, Syslova K, Belacek J, Zakharov S.	J Breath Res. 2016 Jun 30;10(3):036004. doi: 10.1088/1752-7155/10/3/036004.	J Breath Res. 2016	PubMed	citation	PMID:27356965	pubmed	27356965	create date:2016/07/01 | first author:Pelclova D
Associations of oxidative stress and inflammatory biomarkers with chemically-characterized air pollutant exposures in an elderly cohort.	/pubmed/27336235	Zhang X, Staimer N, Gillen DL, Tjoa T, Schauer JJ, Shafer MM, Hasheminassab S, Pakbin P, Vaziri ND, Sioutas C, Delfino RJ.	Environ Res. 2016 Oct;150:306-19. doi: 10.1016/j.envres.2016.06.019. Epub 2016 Jun 21.	Environ Res. 2016	PubMed	citation	PMID:27336235 | PMCID:PMC5003670	pubmed	27336235	create date:2016/06/24 | first author:Zhang X
Detection of cancer embryo antigen and endothelin-1 in exhaled breath condensate: A novel approach to investigate non-small cell lung cancer.	/pubmed/27330782	Chen JL, Lv XD, Ma H, Chen JR, Huang JA.	Mol Clin Oncol. 2016 Jul;5(1):124-128. Epub 2016 May 11.	Mol Clin Oncol. 2016	PubMed	citation	PMID:27330782 | PMCID:PMC4906950	pubmed	27330782	create date:2016/06/23 | first author:Chen JL
Eicosanoids in exhaled breath condensate of airway inflammation in patients with asthma.	/pubmed/27321647	Takaku Y, Kurashima K, Kobayashi T, Nakagome K, Nagata M.	Allergol Int. 2016 Sep;65 Suppl:S65-6. doi: 10.1016/j.alit.2016.05.007. Epub 2016 Jun 16. No abstract available.	Allergol Int. 2016	PubMed	citation	PMID:27321647	pubmed	27321647	create date:2016/06/21 | first author:Takaku Y
Asymmetric dimethylarginine and related metabolites in exhaled breath condensate of children with cystic fibrosis.	/pubmed/27216780	Lucca F, Da Dalt L, Ros M, Gucciardi A, Pirillo P, Naturale M, Perilongo G, Giordano G, Baraldi E.	Clin Respir J. 2016 May 23. doi: 10.1111/crj.12502. [Epub ahead of print]	Clin Respir J. 2016	PubMed	citation	PMID:27216780	pubmed	27216780	create date:2016/05/25 | first author:Lucca F
Analysis of the fungal microbiome in exhaled breath condensate of patients with asthma.	/pubmed/27178886	Carpagnano GE, Malerba M, Lacedonia D, Susca A, Logrieco A, Carone M, Cotugno G, Palmiotti GA, Foschino-Barbaro MP.	Allergy Asthma Proc. 2016 May;37(3):41-6. doi: 10.2500/aap.2016.37.3943.	Allergy Asthma Proc. 2016	PubMed	citation	PMID:27178886	pubmed	27178886	create date:2016/05/15 | first author:Carpagnano GE
Clinical Effects, Exhaled Breath Condensate pH and Exhaled Nitric Oxide in Humans After Ethyl Acrylate Exposure.	/pubmed/27161109	Hoffmeyer F, BÃ¼nger J, MonsÃ© C, Berresheim H, Jettkant B, Beine A, BrÃ¼ning T, Sucker K.	Adv Exp Med Biol. 2016;921:11-20. doi: 10.1007/5584_2016_242.	Adv Exp Med Biol. 2016	PubMed	citation	PMID:27161109	pubmed	27161109	create date:2016/05/11 | first author:Hoffmeyer F
Biological effects of inhaled nitrogen dioxide in healthy human subjects.	/pubmed/27155612	Brand P, Bertram J, Chaker A, JÃ¶rres RA, Kronseder A, Kraus T, Gube M.	Int Arch Occup Environ Health. 2016 Aug;89(6):1017-24. doi: 10.1007/s00420-016-1139-1. Epub 2016 May 7.	Int Arch Occup Environ Health. 2016	PubMed	citation	PMID:27155612	pubmed	27155612	create date:2016/05/09 | first author:Brand P
[Airway oxidative stress and inflammation markers in chronic obstructive pulmonary diseases(COPD) patients are linked with exposure to traffic-related air pollution: a panel study].	/pubmed/27141896	Chen J, Zhao Q, Liu BB, Wang J, Xu HB, Zhang Y, Song XM, He B, Huang W.	Zhonghua Yu Fang Yi Xue Za Zhi. 2016 May;50(5):411-7. doi: 10.3760/cma.j.issn.0253-9624.2016.05.005. Chinese.	Zhonghua Yu Fang Yi Xue Za Zhi. 2016	PubMed	citation	PMID:27141896	pubmed	27141896	create date:2016/05/05 | first author:Chen J
In vitro volatile organic compound profiling using GCÃ—GC-TOFMS to differentiate bacteria associated with lung infections: a proof-of-concept study.	/pubmed/27120170	Nizio KD, Perrault KA, Troobnikoff AN, Ueland M, Shoma S, Iredell JR, Middleton PG, Forbes SL.	J Breath Res. 2016 Apr 27;10(2):026008. doi: 10.1088/1752-7155/10/2/026008.	J Breath Res. 2016	PubMed	citation	PMID:27120170	pubmed	27120170	create date:2016/04/28 | first author:Nizio KD
Effect of exercise duration on pro-oxidants and pH in exhaled breath condensate in humans.	/pubmed/27097598	Tuesta M, Alvear M, Carbonell T, GarcÃ­a C, GuzmÃ¡n-Venegas R, Araneda OF.	J Physiol Biochem. 2016 Jun;72(2):353-60. doi: 10.1007/s13105-016-0486-4. Epub 2016 Apr 20.	J Physiol Biochem. 2016	PubMed	citation	PMID:27097598	pubmed	27097598	create date:2016/04/22 | first author:Tuesta M
Exhaled breath analysis in childhood rheumatic disorders--a longitudinal study.	/pubmed/27093271	Hendel N, Akmatov MK, Hamel J, Vogelberg C, Pessler F.	J Breath Res. 2016 Apr 19;10(2):021001. doi: 10.1088/1752-7155/10/2/021001.	J Breath Res. 2016	PubMed	citation	PMID:27093271	pubmed	27093271	create date:2016/04/20 | first author:Hendel N
Study of mitochondrial DNA alteration in the exhaled breath condensate of patients affected by obstructive lung diseases.	/pubmed/27063576	Carpagnano GE, Lacedonia D, Carone M, Soccio P, Cotugno G, Palmiotti GA, Scioscia G, Foschino Barbaro MP.	J Breath Res. 2016 Apr 11;10(2):026005. doi: 10.1088/1752-7155/10/2/026005.	J Breath Res. 2016	PubMed	citation	PMID:27063576	pubmed	27063576	create date:2016/04/12 | first author:Carpagnano GE
Increased Exhaled 8-Isoprostane and Interleukin-6 in Patients with Helicobacter pylori Infection.	/pubmed/27061444	Yildirim Z, Bozkurt B, Ozol D, Armutcu F, Akgedik R, Karamanli H, Kizilirmak D, Ä°kizek M.	Helicobacter. 2016 Oct;21(5):389-94. doi: 10.1111/hel.12302. Epub 2016 Apr 8.	Helicobacter. 2016	PubMed	citation	PMID:27061444	pubmed	27061444	create date:2016/04/12 | first author:Yildirim Z
Measured Pulmonary and Systemic Markers of Inflammation and Oxidative Stress Following Wildland Firefighter Simulations.	/pubmed/27058482	Ferguson MD, Semmens EO, Dumke C, Quindry JC, Ward TJ.	J Occup Environ Med. 2016 Apr;58(4):407-13. doi: 10.1097/JOM.0000000000000688.	J Occup Environ Med. 2016	PubMed	citation	PMID:27058482 | PMCID:PMC4826715	pubmed	27058482	create date:2016/04/09 | first author:Ferguson MD
Biomarkers in Exhaled Breath Condensate Are Not Predictive for Pulmonary Exacerbations in Children with Cystic Fibrosis: Results of a One-Year Observational Study.	/pubmed/27049850	van Horck M, Alonso A, Wesseling G, de Winter-de Groot K, van Aalderen W, Hendriks H, Winkens B, Rijkers G, JÃ¶bsis Q, Dompeling E.	PLoS One. 2016 Apr 6;11(4):e0152156. doi: 10.1371/journal.pone.0152156. eCollection 2016.	PLoS One. 2016	PubMed	citation	PMID:27049850 | PMCID:PMC4822839	pubmed	27049850	create date:2016/04/07 | first author:van Horck M
8-isoprostane in exhaled breath condensate after experimental exposure to wood smoke in humans.	/pubmed/27049101	Murgia N, Barregard L, Sallsten G, Almstrand AC, Montuschi P, Ciabattoni G, Olin AC.	J Biol Regul Homeost Agents. 2016 Jan-Mar;30(1):263-70.	J Biol Regul Homeost Agents. 2016	PubMed	citation	PMID:27049101	pubmed	27049101	create date:2016/04/07 | first author:Murgia N
Snoring as a Determinant Factor of Oxidative Stress in the Airway of Patients with Obstructive Sleep Apnea.	/pubmed/27048175	Fernandez Alvarez R, Rubinos Cuadrado G, Alonso Arias R, Cascon Hernandez JA, Palomo Antequera B, Iscar Urrutia M, Casan Clara P.	Lung. 2016 Jun;194(3):469-73. doi: 10.1007/s00408-016-9869-0. Epub 2016 Apr 5.	Lung. 2016	PubMed	citation	PMID:27048175	pubmed	27048175	create date:2016/04/07 | first author:Fernandez Alvarez R
Correction: Comparison of Two Devices and Two Breathing Patterns for Exhaled Breath Condensate Sampling.	/pubmed/27018972	HÃ¼ttmann EM, Greulich T, Koepke J, Nell C, Hattesohl A, Schmid S, Noeske S, Herr C, John G, JÃ¶rres RA, MÃ¼ller B, Vogelmeier C, Koczulla AR.	PLoS One. 2016 Mar 28;11(3):e0152620. doi: 10.1371/journal.pone.0152620. eCollection 2016. No abstract available.	PLoS One. 2016	PubMed	citation	PMID:27018972 | PMCID:PMC4809509	pubmed	27018972	create date:2016/03/29 | first author:HÃ¼ttmann EM
Increased Postexercise Lipoxin A4 Levels in Exhaled Breath Condensate in Asthmatic Children With Exercise-Induced Bronchoconstriction.	/pubmed/27012012	Tahan F, Eke GH, Bicici E, Saraymen B, Akar H H.	J Investig Allergol Clin Immunol. 2016;26(1):19-24.	J Investig Allergol Clin Immunol. 2016	PubMed	citation	PMID:27012012	pubmed	27012012	create date:2016/03/26 | first author:Tahan F
Identification of metabolomics panels for potential lung cancer screening by analysis of exhaled breath condensate.	/pubmed/27007686	Peralbo-Molina A, CalderÃ³n-Santiago M, Priego-Capote F, Jurado-GÃ¡mez B, Luque de Castro MD.	J Breath Res. 2016 Mar 23;10(2):026002. doi: 10.1088/1752-7155/10/2/026002.	J Breath Res. 2016	PubMed	citation	PMID:27007686	pubmed	27007686	create date:2016/03/24 | first author:Peralbo-Molina A
Exhaled breath markers of alveolar macrophage activity in sarcoidosis.	/pubmed/27007332	Mohan N, Akter R, Bryant K, Herbert C, Chow S, Thomas PS.	Inflamm Res. 2016 Jun;65(6):471-8. doi: 10.1007/s00011-016-0929-y. Epub 2016 Mar 23.	Inflamm Res. 2016	PubMed	citation	PMID:27007332	pubmed	27007332	create date:2016/03/24 | first author:Mohan N
Effect of Inhaled Budesonide on Interleukin-4 and Interleukin-6 in Exhaled Breath Condensate of Asthmatic Patients.	/pubmed/26996478	Chi CH, Liao JP, Zhao YN, Li XY, Wang GF.	Chin Med J (Engl). 2016 Apr 5;129(7):819-23. doi: 10.4103/0366-6999.178962.	Chin Med J (Engl). 2016	PubMed	citation	PMID:26996478 | PMCID:PMC4819303	pubmed	26996478	create date:2016/03/22 | first author:Chi CH
Effects of nasal CPAP on exhaled SIRT1 and tumor necrosis factor-Î± in patients with obstructive sleep apnea.	/pubmed/26976689	Lin CC, Liaw SF, Chiu CH, Chen WJ, Lin MW, Chang FT.	Respir Physiol Neurobiol. 2016 Jul;228:39-46. doi: 10.1016/j.resp.2016.03.001. Epub 2016 Mar 11.	Respir Physiol Neurobiol. 2016	PubMed	citation	PMID:26976689	pubmed	26976689	create date:2016/03/16 | first author:Lin CC
Increased Levels of Interleukin-33 and Thymic Stromal Lymphopoietin in Exhaled Breath Condensate in Chronic Bronchial Asthma.	/pubmed/26953567	GlÃ¼ck J, Rymarczyk B, Kasprzak M, Rogala B.	Int Arch Allergy Immunol. 2016;169(1):51-6. doi: 10.1159/000444017. Epub 2016 Mar 9.	Int Arch Allergy Immunol. 2016	PubMed	citation	PMID:26953567	pubmed	26953567	create date:2016/03/10 | first author:GlÃ¼ck J
Is the Exhaled Breath Temperature Sensitive to Cigarette Smoking?	/pubmed/26934668	Carpagnano GE, Ruggieri C, Scioscia G, Storto MM, Zoppo L, Foschino-Barbaro MP.	COPD. 2016 Oct;13(5):642-6. doi: 10.3109/15412555.2016.1143458. Epub 2016 Mar 2.	COPD. 2016	PubMed	citation	PMID:26934668	pubmed	26934668	create date:2016/03/05 | first author:Carpagnano GE
HLA-G expression and regulation during Pseudomonas aeruginosa infection in cystic fibrosis patients.	/pubmed/26934639	Rizzo R, Bergamini G, Bortolotti D, Leal T, D'Orazio C, Pintani E, Melchiorri L, Zavatti E, Assael BM, Sorio C, Melotti P.	Future Microbiol. 2016;11(3):363-73. doi: 10.2217/fmb.15.143. Epub 2016 Mar 2.	Future Microbiol. 2016	PubMed	citation	PMID:26934639	pubmed	26934639	create date:2016/03/05 | first author:Rizzo R
Collecting Protein Biomarkers in Breath Using Electret Filters: A Preliminary Method on New Technical Model and Human Study.	/pubmed/26934615	Li W, Pi X, Qiao P, Liu H.	PLoS One. 2016 Mar 2;11(3):e0150481. doi: 10.1371/journal.pone.0150481. eCollection 2016.	PLoS One. 2016	PubMed	citation	PMID:26934615 | PMCID:PMC4775061	pubmed	26934615	create date:2016/03/05 | first author:Li W
Taxonomic applicability of inflammatory cytokines in adverse outcome pathway (AOP) development.	/pubmed/26914248	Angrish MM, Pleil JD, Stiegel MA, Madden MC, Moser VC, Herr DW.	J Toxicol Environ Health A. 2016;79(4):184-96. doi: 10.1080/15287394.2016.1138923. Epub 2016 Feb 25.	J Toxicol Environ Health A. 2016	PubMed	citation	PMID:26914248	pubmed	26914248	create date:2016/02/26 | first author:Angrish MM
Relationships between adult asthma and oxidative stress markers and pH in exhaled breath condensate: a systematic review.	/pubmed/26896172	Aldakheel FM, Thomas PS, Bourke JE, Matheson MC, Dharmage SC, Lowe AJ.	Allergy. 2016 Jun;71(6):741-57. doi: 10.1111/all.12865. Epub 2016 Mar 11. Review.	Allergy. 2016	PubMed	citation	PMID:26896172	pubmed	26896172	create date:2016/02/21 | first author:Aldakheel FM
Comparative study of periostin expression in different respiratory samples in patients with asthma and chronic obstructive pulmonary disease.	/pubmed/26895432	GÃ³rska K, Maskey-WarzÄ™chowska M, Nejman-Gryz P, KorczyÅ„ski P, Prochorec-Sobieszek M, Krenke R.	Pol Arch Med Wewn. 2016;126(3):124-37. doi: 10.20452/pamw.3299. Epub 2016 Feb 19.	Pol Arch Med Wewn. 2016	PubMed	citation	PMID:26895432	pubmed	26895432	create date:2016/02/20 | first author:GÃ³rska K
Association between exhaled inflammatory markers and asthma control in children.	/pubmed/26893372	Van Vliet D, Smolinska A, JÃ¶bsis Q, Rosias PP, Muris JW, Dallinga JW, van Schooten FJ, Dompeling E.	J Breath Res. 2016 Feb 19;10(1):016014. doi: 10.1088/1752-7155/10/1/016014.	J Breath Res. 2016	PubMed	citation	PMID:26893372	pubmed	26893372	create date:2016/02/20 | first author:Van Vliet D
Update on the Mechanisms of Pulmonary Inflammation and Oxidative Imbalance Induced by Exercise.	/pubmed/26881028	Araneda OF, Carbonell T, Tuesta M.	Oxid Med Cell Longev. 2016;2016:4868536. doi: 10.1155/2016/4868536. Epub 2016 Jan 5. Review.	Oxid Med Cell Longev. 2016	PubMed	citation	PMID:26881028 | PMCID:PMC4736402	pubmed	26881028	create date:2016/02/18 | first author:Araneda OF
Metabolomics analysis of exhaled breath condensate for discrimination between lung cancer patients and risk factor individuals.	/pubmed/26866403	Peralbo-Molina A, CalderÃ³n-Santiago M, Priego-Capote F, Jurado-GÃ¡mez B, Luque de Castro MD.	J Breath Res. 2016 Feb 11;10(1):016011. doi: 10.1088/1752-7155/10/1/016011.	J Breath Res. 2016	PubMed	citation	PMID:26866403	pubmed	26866403	create date:2016/02/13 | first author:Peralbo-Molina A
Oxidative stress markers are elevated in exhaled breath condensate of workers exposed to nanoparticles during iron oxide pigment production.	/pubmed/26828137	Pelclova D, Zdimal V, Kacer P, Fenclova Z, Vlckova S, Syslova K, Navratil T, Schwarz J, Zikova N, Barosova H, Turci F, Komarc M, Pelcl T, Belacek J, Kukutschova J, Zakharov S.	J Breath Res. 2016 Feb 1;10(1):016004. doi: 10.1088/1752-7155/10/1/016004.	J Breath Res. 2016	PubMed	citation	PMID:26828137	pubmed	26828137	create date:2016/02/02 | first author:Pelclova D
Definition of nocturnal gastroesophageal reflux for studies on respiratory diseases.	/pubmed/26825677	Emilsson Ã–I, BenediktsdÃ³ttir B, Ã“lafsson Ã, Cook E, JÃºlÃ­usson S, Berg S, Nordang L, BjÃ¶rnsson ES, GuÃ°laugsdÃ³ttir S, GuÃ°mundsdÃ³ttir AS, Janson C, Gislason T.	Scand J Gastroenterol. 2016;51(5):524-30. doi: 10.3109/00365521.2015.1124284.	Scand J Gastroenterol. 2016	PubMed	citation	PMID:26825677	pubmed	26825677	create date:2016/01/31 | first author:Emilsson Ã–I
Neutrophilic Bronchial Inflammation Correlates with Clinical and Functional Findings in Patients with Noncystic Fibrosis Bronchiectasis.	/pubmed/26819500	Dente FL, Bilotta M, Bartoli ML, Bacci E, Cianchetti S, Latorre M, MalagrinÃ² L, Nieri D, Roggi MA, Vagaggini B, Paggiaro P.	Mediators Inflamm. 2015;2015:642503. doi: 10.1155/2015/642503. Epub 2015 Dec 27.	Mediators Inflamm. 2015	PubMed	citation	PMID:26819500 | PMCID:PMC4706949	pubmed	26819500	create date:2016/01/29 | first author:Dente FL
Exhaled and non-exhaled non-invasive markers for assessment of respiratory inflammation in patients with stable COPD and healthy smokers.	/pubmed/26814886	Santini G, Mores N, Shohreh R, Valente S, Dabrowska M, TrovÃ© A, Zini G, Cattani P, Fuso L, Mautone A, Mondino C, Pagliari G, Sala A, Folco G, Aiello M, Pisi R, Chetta A, Losi M, Clini E, Ciabattoni G, Montuschi P.	J Breath Res. 2016 Jan 27;10(1):017102. doi: 10.1088/1752-7155/10/1/017102.	J Breath Res. 2016	PubMed	citation	PMID:26814886	pubmed	26814886	create date:2016/01/28 | first author:Santini G
Polyunsaturated lysophosphatidic acid as a potential asthma biomarker.	/pubmed/26808693	Ackerman SJ, Park GY, Christman JW, Nyenhuis S, Berdyshev E, Natarajan V.	Biomark Med. 2016;10(2):123-35. doi: 10.2217/bmm.15.93. Epub 2016 Jan 14. Review.	Biomark Med. 2016	PubMed	citation	PMID:26808693 | PMCID:PMC4881841	pubmed	26808693	create date:2016/01/26 | first author:Ackerman SJ
Adipokines and Cysteinyl Leukotrienes in the Pathogenesis of Asthma.	/pubmed/26770217	Coffey MJ, Torretti B, Mancuso P.	J Allergy (Cairo). 2015;2015:157919. doi: 10.1155/2015/157919. Epub 2015 Dec 6.	J Allergy (Cairo). 2015	PubMed	citation	PMID:26770217 | PMCID:PMC4684870	pubmed	26770217	create date:2016/01/16 | first author:Coffey MJ
Letter: Comparison of pyridine and pyrazine derivatives distributions in exhaled breath and exhaled breath condensate after smoking.	/pubmed/26764312	Chagovets V, Kononikhin A, Starodubtseva N, Ding J, Chen H, Frankevich V.	Eur J Mass Spectrom (Chichester). 2015;21(6):829-32. doi: 10.1255/ejms.1397.	Eur J Mass Spectrom (Chichester). 2015	PubMed	citation	PMID:26764312	pubmed	26764312	create date:2016/01/15 | first author:Chagovets V
Use of Exhaled Nitric Oxide as a Biomarker in Diagnosis and Management of Chronic Obstructive Pulmonary Disease.	/pubmed/26718918	Arif AA, Mitchell C.	J Prim Care Community Health. 2016 Apr;7(2):102-6. doi: 10.1177/2150131915624922. Epub 2015 Dec 30.	J Prim Care Community Health. 2016	PubMed	citation	PMID:26718918	pubmed	26718918	create date:2016/01/01 | first author:Arif AA
[Proteomic analysis of exhaled breath condensate for diagnosis of pathologies of the respiratory system].	/pubmed/26716752	Kononikhin AS, Fedorchenko KY, Ryabokon AM, Starodubtseva NL, Popov IA, Zavialova MG, Anaev EC, Chuchalin AG, Varfolomeev SD, Nikolaev EN.	Biomed Khim. 2015 Nov-Dec;61(6):777-80. doi: 10.18097/PBMC20156106777. Russian.	Biomed Khim. 2015	PubMed	citation	PMID:26716752	pubmed	26716752	create date:2015/12/31 | first author:Kononikhin AS
Airway hyperreactivity is frequent in non-asthmatic children with sickle cell disease.	/pubmed/26716600	Shilo NR, Alawadi A, Allard-Coutu A, Robitaille N, Pastore Y, BÃ©rubÃ© D, Jacob SV, Abish S, Dauletbaev N, Lands LC.	Pediatr Pulmonol. 2016 Sep;51(9):950-7. doi: 10.1002/ppul.23374. Epub 2015 Dec 30.	Pediatr Pulmonol. 2016	PubMed	citation	PMID:26716600	pubmed	26716600	create date:2015/12/31 | first author:Shilo NR
Portable capillary electrophoresis instrument with contactless conductivity detection for on-site analysis of small volumes of biological fluids.	/pubmed/26709071	GreguÅ¡ M, Foret F, KubÃ¡Åˆ P.	J Chromatogr A. 2016 Jan 4;1427:177-85. doi: 10.1016/j.chroma.2015.11.088. Epub 2015 Dec 11.	J Chromatogr A. 2016	PubMed	citation	PMID:26709071	pubmed	26709071	create date:2015/12/29 | first author:GreguÅ¡ M
Expression of surfactant protein-A in exhaled breath condensate of patients with chronic obstructive pulmonary disease.	/pubmed/26707652	Lin XF, Zhang L, Shi SY, Fan YC, Wu ZL, Zhang X, Sun DQ.	Mol Med Rep. 2016 Feb;13(2):1667-72. doi: 10.3892/mmr.2015.4702. Epub 2015 Dec 22.	Mol Med Rep. 2016	PubMed	citation	PMID:26707652	pubmed	26707652	create date:2015/12/29 | first author:Lin XF
Electronic Nose and Exhaled Breath NMR-based Metabolomics Applications in Airways Disease.	/pubmed/26693732	Santini G, Mores N, Penas A, Capuano R, Mondino C, TrovÃ© A, Macagno F, Zini G, Cattani P, Martinelli E, Motta A, Macis G, Ciabattoni G, Montuschi P.	Curr Top Med Chem. 2016;16(14):1610-30. Review.	Curr Top Med Chem. 2016	PubMed	citation	PMID:26693732	pubmed	26693732	create date:2015/12/24 | first author:Santini G
Exhaled breath condensate pH decreases following oral glucose tolerance test.	/pubmed/26669903	Bikov A, Pako J, Montvai D, Kovacs D, Koller Z, Losonczy G, Horvath I.	J Breath Res. 2015 Dec 15;9(4):047112. doi: 10.1088/1752-7155/9/4/047112.	J Breath Res. 2015	PubMed	citation	PMID:26669903	pubmed	26669903	create date:2015/12/17 | first author:Bikov A
Immunochemistry for high-throughput screening of human exhaled breath condensate (EBC) media: implementation of automated Quanterix SIMOA instrumentation.	/pubmed/26658359	Pleil JD, Angrish MM, Madden MC.	J Breath Res. 2015 Dec 11;9(4):047108. doi: 10.1088/1752-7155/9/4/047108.	J Breath Res. 2015	PubMed	citation	PMID:26658359	pubmed	26658359	create date:2015/12/15 | first author:Pleil JD
Biomarkers of oxidative-stress and inflammation in exhaled breath condensate from hospital cleaners.	/pubmed/26649641	Casimirri E, Stendardo M, Bonci M, Andreoli R, Bottazzi B, Leone R, Schito M, Vaccari A, Papi A, Contoli M, Corradi M, Boschetto P.	Biomarkers. 2016;21(2):115-22. doi: 10.3109/1354750X.2015.1118541. Epub 2015 Dec 9.	Biomarkers. 2016	PubMed	citation	PMID:26649641	pubmed	26649641	create date:2015/12/10 | first author:Casimirri E
Markers of oxidative damage of nucleic acids and proteins among workers exposed to TiO2 (nano) particles.	/pubmed/26644454	Pelclova D, Zdimal V, Fenclova Z, Vlckova S, Turci F, Corazzari I, Kacer P, Schwarz J, Zikova N, Makes O, Syslova K, Komarc M, Belacek J, Navratil T, Machajova M, Zakharov S.	Occup Environ Med. 2016 Feb;73(2):110-8. doi: 10.1136/oemed-2015-103161. Epub 2015 Dec 7.	Occup Environ Med. 2016	PubMed	citation	PMID:26644454	pubmed	26644454	create date:2015/12/09 | first author:Pelclova D
Analysis of p16 gene mutations and their expression using exhaled breath condensate in non-small-cell lung cancer.	/pubmed/26622694	Chen JL, Chen JR, Huang FF, Tao GH, Zhou F, Tao YJ.	Oncol Lett. 2015 Sep;10(3):1477-1480. Epub 2015 Jun 25.	Oncol Lett. 2015	PubMed	citation	PMID:26622694 | PMCID:PMC4533683	pubmed	26622694	create date:2015/12/02 | first author:Chen JL
Asymmetric dimethylarginine (ADMA): will be or will not be a new revolutionary biomarker of bronchial asthma.	/pubmed/26583284	Calabrese C, Carpagnano GE, Patella V, Vatrella A, Santus P.	Minerva Med. 2015 Nov 19. [Epub ahead of print]	Minerva Med. 2015	PubMed	citation	PMID:26583284	pubmed	26583284	create date:2015/11/20 | first author:Calabrese C
Sampling and analyzing alveolar exhaled breath condensate in mechanically ventilated patients: a feasibility study.	/pubmed/26581173	Vaschetto R, Corradi M, Goldoni M, Cancelliere L, Pulvirenti S, Fazzini U, Capuzzi F, Longhini F, Mutti A, Della Corte F, Navalesi P.	J Breath Res. 2015 Nov 19;9(4):047106. doi: 10.1088/1752-7155/9/4/047106.	J Breath Res. 2015	PubMed	citation	PMID:26581173	pubmed	26581173	create date:2015/11/20 | first author:Vaschetto R
Potential of Mass Spectrometry in Developing Clinical Laboratory Biomarkers of Nonvolatiles in Exhaled Breath.	/pubmed/26578691	Beck O, Olin AC, Mirgorodskaya E.	Clin Chem. 2016 Jan;62(1):84-91. doi: 10.1373/clinchem.2015.239285. Epub 2015 Nov 17. Review.	Clin Chem. 2016	PubMed	citation	PMID:26578691	pubmed	26578691	create date:2015/11/19 | first author:Beck O
Analysis of aldehydes in human exhaled breath condensates by in-tube SPME-HPLC.	/pubmed/26572840	Wang S, Hu S, Xu H.	Anal Chim Acta. 2015 Nov 5;900:67-75. doi: 10.1016/j.aca.2015.10.018. Epub 2015 Oct 26.	Anal Chim Acta. 2015	PubMed	citation	PMID:26572840	pubmed	26572840	create date:2015/11/18 | first author:Wang S
Lessons learned from metabolomics in cystic fibrosis.	/pubmed/26542299	Muhlebach MS, Sha W.	Mol Cell Pediatr. 2015 Dec;2(1):9. doi: 10.1186/s40348-015-0020-8. Epub 2015 Oct 20.	Mol Cell Pediatr. 2015	PubMed	citation	PMID:26542299 | PMCID:PMC4883209	pubmed	26542299	create date:2015/11/07 | first author:Muhlebach MS
Systemic inflammation and oxidative stress post-lung resection: Effect of pretreatment with N-acetylcysteine.	/pubmed/26503312	Bastin AJ, Davies N, Lim E, Quinlan GJ, Griffiths MJ.	Respirology. 2016 Jan;21(1):180-7. doi: 10.1111/resp.12662. Epub 2015 Oct 27.	Respirology. 2016	PubMed	citation	PMID:26503312	pubmed	26503312	create date:2015/10/28 | first author:Bastin AJ
Fusion of the (1)H NMR data of serum, urine and exhaled breath condensate in order to discriminate chronic obstructive pulmonary disease and obstructive sleep apnea syndrome.	/pubmed/26491417	ZÄ…bek A, Stanimirova I, Deja S, Barg W, Kowal A, Korzeniewska A, Orczyk-PawiÅ‚owicz M, Baranowski D, Gdaniec Z, Jankowska R, MÅ‚ynarz P.	Metabolomics. 2015;11(6):1563-1574. Epub 2015 May 22.	Metabolomics. 2015	PubMed	citation	PMID:26491417 | PMCID:PMC4605976	pubmed	26491417	create date:2015/10/23 | first author:ZÄ…bek A
Assessment of terbium (III) as a luminescent probe for the detection of tuberculosis biomarkers.	/pubmed/26481998	Bamogo W, Mugherli L, Banyasz A, Novelli-Rousseau A, Mallard F, Tran-Thi TH.	Anal Chim Acta. 2015 Oct 8;896:143-51. doi: 10.1016/j.aca.2015.09.009. Epub 2015 Sep 25.	Anal Chim Acta. 2015	PubMed	citation	PMID:26481998	pubmed	26481998	create date:2015/10/21 | first author:Bamogo W
A cross-sectional study of exhaled carbon monoxide as a biomarker of recent household air pollution exposure.	/pubmed/26457622	Lee A, Sanchez TR, Shahriar MH, Eunus M, Perzanowski M, Graziano J.	Environ Res. 2015 Nov;143(Pt A):107-11. doi: 10.1016/j.envres.2015.09.017. Epub 2015 Oct 19.	Environ Res. 2015	PubMed	citation	PMID:26457622 | PMCID:PMC4764049	pubmed	26457622	create date:2015/10/13 | first author:Lee A
Study of exhaled breath condensate sample preparation for metabolomics analysis by LC-MS/MS in high resolution mode.	/pubmed/26452970	FernÃ¡ndez-Peralbo MA, CalderÃ³n Santiago M, Priego-Capote F, Luque de Castro MD.	Talanta. 2015 Nov 1;144:1360-9. doi: 10.1016/j.talanta.2015.08.010. Epub 2015 Aug 6.	Talanta. 2015	PubMed	citation	PMID:26452970	pubmed	26452970	create date:2015/10/11 | first author:FernÃ¡ndez-Peralbo MA
Biomarkers and severe asthma: a critical appraisal.	/pubmed/26430389	Chiappori A, De Ferrari L, Folli C, Mauri P, Riccio AM, Canonica GW.	Clin Mol Allergy. 2015 Oct 1;13:20. doi: 10.1186/s12948-015-0027-7. eCollection 2015. Review.	Clin Mol Allergy. 2015	PubMed	citation	PMID:26430389 | PMCID:PMC4590266	pubmed	26430389	create date:2015/10/03 | first author:Chiappori A
Exhaled breath analysis, a simple tool to study the pathophysiology of obstructive sleep apnoea.	/pubmed/26426372	Bikov A, Hull JH, Kunos L.	Sleep Med Rev. 2016 Jun;27:1-8. doi: 10.1016/j.smrv.2015.07.005. Epub 2015 Aug 5. Review.	Sleep Med Rev. 2016	PubMed	citation	PMID:26426372	pubmed	26426372	create date:2015/10/02 | first author:Bikov A
Methodological Issues and Possible Clinical Implications for Exhaled Breath Condensate pH in Asthma.	/pubmed/26420368	Bikov A, Horvath I.	Curr Top Med Chem. 2016;16(14):1550-60. Review.	Curr Top Med Chem. 2016	PubMed	citation	PMID:26420368	pubmed	26420368	create date:2015/10/01 | first author:Bikov A
Changes in PH in exhaled breath condensate after specific bronchial challenge test in patients with chronic hypersensitivity pneumonitis: a prospective study.	/pubmed/26420256	Ojanguren I, Cruz MJ, Villar A, Sanchez-Ortiz M, Morell F, Munoz X.	BMC Pulm Med. 2015 Sep 30;15:109. doi: 10.1186/s12890-015-0100-5.	BMC Pulm Med. 2015	PubMed	citation	PMID:26420256 | PMCID:PMC4589182	pubmed	26420256	create date:2015/10/01 | first author:Ojanguren I
Detection and Quantification of Benzothiazoles in Exhaled Breath and Exhaled Breath Condensate by Real-Time Secondary Electrospray Ionization-High-Resolution Mass Spectrometry and Ultra-High Performance Liquid Chromatography.	/pubmed/26390299	GarcÃ­a-GÃ³mez D, Bregy L, Nussbaumer-Ochsner Y, Gaisl T, Kohler M, Zenobi R.	Environ Sci Technol. 2015 Oct 20;49(20):12519-24. doi: 10.1021/acs.est.5b03809. Epub 2015 Sep 30.	Environ Sci Technol. 2015	PubMed	citation	PMID:26390299	pubmed	26390299	create date:2015/09/22 | first author:GarcÃ­a-GÃ³mez D
[Use of inflammatory markers for monitoring paediatric asthma].	/pubmed/26363862	Vidal G A.	Rev Chil Pediatr. 2015 May-Jun;86(3):206-13. doi: 10.1016/j.rchipe.2015.06.005. Epub 2015 Jul 7. Review. Spanish.	Rev Chil Pediatr. 2015	PubMed	citation	PMID:26363862	pubmed	26363862	create date:2015/09/14 | first author:Vidal G A
The effects of lung recruitment maneuvers on exhaled breath condensate pH.	/pubmed/26333431	Walsh BK, Davis MD, Hunt JF, Kheir JN, Smallwood CD, Arnold JH.	J Breath Res. 2015 Sep 3;9(3):036009. doi: 10.1088/1752-7155/9/3/036009.	J Breath Res. 2015	PubMed	citation	PMID:26333431	pubmed	26333431	create date:2015/09/04 | first author:Walsh BK
Is the exhaled breath temperature in lung cancer influenced by airways neoangiogenesis or by inflammation?	/pubmed/26323590	Carpagnano GE, Lacedonia D, Spanevello A, Cotugno G, Saliani V, Martinelli D, Foschino-Barbaro MP.	Med Oncol. 2015 Oct;32(10):237. doi: 10.1007/s12032-015-0681-0. Epub 2015 Sep 1.	Med Oncol. 2015	PubMed	citation	PMID:26323590	pubmed	26323590	create date:2015/09/02 | first author:Carpagnano GE
Development of a method for metabolomic analysis of human exhaled breath condensate by gas chromatography-mass spectrometry in high resolution mode.	/pubmed/26320793	Peralbo-Molina A, CalderÃ³n-Santiago M, Priego-Capote F, Jurado-GÃ¡mez B, Luque de Castro MD.	Anal Chim Acta. 2015 Aug 5;887:118-126. doi: 10.1016/j.aca.2015.07.008. Epub 2015 Aug 8.	Anal Chim Acta. 2015	PubMed	citation	PMID:26320793	pubmed	26320793	create date:2015/09/01 | first author:Peralbo-Molina A
The efficacy of single-high dose inhaled corticosteroid versus oral prednisone treatment on exhaled leukotriene and 8-isoprostane levels in mild to moderate asthmatic children with asthma exacerbation.	/pubmed/26318413	Keskin O, Uluca U, Keskin M, Gogebakan B, Kucukosmanoglu E, Ozkars MY, Kul S, Bayram H, Coskun Y.	Allergol Immunopathol (Madr). 2016 Mar-Apr;44(2):138-48. doi: 10.1016/j.aller.2015.05.006. Epub 2015 Aug 28.	Allergol Immunopathol (Madr). 2016	PubMed	citation	PMID:26318413	pubmed	26318413	create date:2015/09/01 | first author:Keskin O
Beryllium in exhaled breath condensate as a biomarker of occupational exposure in a primary aluminum production plant.	/pubmed/26306830	Hulo S, Radauceanu A, ChÃ©rot-Kornobis N, Howsam M, Vacchina V, De Broucker V, Rousset D, Grzebyk M, Dziurla M, Sobaszek A, Edme JL.	Int J Hyg Environ Health. 2016 Jan;219(1):40-7. doi: 10.1016/j.ijheh.2015.08.003. Epub 2015 Aug 17.	Int J Hyg Environ Health. 2016	PubMed	citation	PMID:26306830	pubmed	26306830	create date:2015/08/27 | first author:Hulo S
Resolvins attenuate inflammation and promote resolution in cigarette smoke-exposed human macrophages.	/pubmed/26301452	Croasdell A, Thatcher TH, Kottmann RM, Colas RA, Dalli J, Serhan CN, Sime PJ, Phipps RP.	Am J Physiol Lung Cell Mol Physiol. 2015 Oct 15;309(8):L888-901. doi: 10.1152/ajplung.00125.2015. Epub 2015 Aug 21.	Am J Physiol Lung Cell Mol Physiol. 2015	PubMed	citation	PMID:26301452 | PMCID:PMC4609942	pubmed	26301452	create date:2015/08/25 | first author:Croasdell A
Increased exhaled breath condensate 8-isoprostane after a swimming session in competitive swimmers.	/pubmed/26279287	Morissette MC, Murray N, Turmel J, Milot J, Boulet LP, Bougault V.	Eur J Sport Sci. 2016 Aug;16(5):569-76. doi: 10.1080/17461391.2015.1063702. Epub 2015 Aug 16.	Eur J Sport Sci. 2016	PubMed	citation	PMID:26279287	pubmed	26279287	create date:2015/08/19 | first author:Morissette MC
Exhaled Breath Condensate pH in Lung Cancer, the Impact of Clinical Factors.	/pubmed/26260979	Bikov A, Lazar Z, Gyulai N, Szentkereszty M, Losonczy G, Horvath I, Galffy G.	Lung. 2015 Dec;193(6):957-63. doi: 10.1007/s00408-015-9778-7. Epub 2015 Aug 11.	Lung. 2015	PubMed	citation	PMID:26260979	pubmed	26260979	create date:2015/08/12 | first author:Bikov A
T-bet and interleukin-27: possible TH1 immunomodulators of sarcoidosis.	/pubmed/26254778	Loke WS, Freeman A, Garthwaite L, Prazakova S, Park M, Hsu K, Thomas PS, Herbert C.	Inflammopharmacology. 2015 Oct;23(5):283-90. doi: 10.1007/s10787-015-0247-y. Epub 2015 Aug 9.	Inflammopharmacology. 2015	PubMed	citation	PMID:26254778 | PMCID:PMC4568011	pubmed	26254778	create date:2015/08/10 | first author:Loke WS
Aspirin provocation increases 8-iso-PGE2 in exhaled breath condensate of aspirin-hypersensitive asthmatics.	/pubmed/26209241	Mastalerz L, Januszek R, Kaszuba M, WÃ³jcik K, Celejewska-WÃ³jcik N, Gielicz A, Plutecka H, OleÅ› K, StrÄ™k P, Sanak M.	Prostaglandins Other Lipid Mediat. 2015 Sep;121(Pt B):163-9. doi: 10.1016/j.prostaglandins.2015.07.001. Epub 2015 Jul 21.	Prostaglandins Other Lipid Mediat. 2015	PubMed	citation	PMID:26209241	pubmed	26209241	create date:2015/07/26 | first author:Mastalerz L
Raman microspectroscopy of exhaled breath condensate and urine in workers exposed to fine and nano TiO2 particles: a cross-sectional study.	/pubmed/26172946	Pelclova D, Barosova H, Kukutschova J, Zdimal V, Navratil T, Fenclova Z, Vlckova S, Schwarz J, Zikova N, Kacer P, Komarc M, Belacek J, Zakharov S.	J Breath Res. 2015 Jul 14;9(3):036008. doi: 10.1088/1752-7155/9/3/036008.	J Breath Res. 2015	PubMed	citation	PMID:26172946	pubmed	26172946	create date:2015/07/15 | first author:Pelclova D
Does aspirin-induced oxidative stress cause asthma exacerbation?	/pubmed/26170841	Kacprzak D, Pawliczak R.	Arch Med Sci. 2015 Jun 19;11(3):494-504. doi: 10.5114/aoms.2014.41960.	Arch Med Sci. 2015	PubMed	citation	PMID:26170841 | PMCID:PMC4495142	pubmed	26170841	create date:2015/07/15 | first author:Kacprzak D
Measuring Compounds in Exhaled Air to Detect Alzheimer's Disease and Parkinson's Disease.	/pubmed/26168044	Bach JP, Gold M, Mengel D, Hattesohl A, Lubbe D, Schmid S, Tackenberg B, Rieke J, Maddula S, Baumbach JI, Nell C, Boeselt T, Michelis J, Alferink J, Heneka M, Oertel W, Jessen F, Janciauskiene S, Vogelmeier C, Dodel R, Koczulla AR.	PLoS One. 2015 Jul 13;10(7):e0132227. doi: 10.1371/journal.pone.0132227. eCollection 2015.	PLoS One. 2015	PubMed	citation	PMID:26168044 | PMCID:PMC4500505	pubmed	26168044	create date:2015/07/15 | first author:Bach JP
Exhaled breath malondialdehyde, spirometric results and dust exposure assessment in ceramics production workers.	/pubmed/26159950	Sakhvidi MJ, Biabani Ardekani J, Firoozichahak A, Zavarreza J, Hajaghazade M, Mostaghaci M, Mehrparvar A, Barkhordari A.	Int J Occup Med Environ Health. 2015;28(1):81-9. doi: 10.13075/ijomeh.1896.00262.	Int J Occup Med Environ Health. 2015	PubMed	citation	PMID:26159950	pubmed	26159950	create date:2015/07/15 | first author:Sakhvidi MJ
[Effect of Qingfei Decoction on Nitric Oxide and 8-isoPG in Exhaled Breath Condensate of ARDS Patients].	/pubmed/26159015	Shao F, Chen JR, Gao X, Tang YF, Gu Y, Li H, Xu ZH.	Zhongguo Zhong Xi Yi Jie He Za Zhi. 2015 May;35(5):541-4. Chinese.	Zhongguo Zhong Xi Yi Jie He Za Zhi. 2015	PubMed	citation	PMID:26159015	pubmed	26159015	create date:2015/07/15 | first author:Shao F
Extraction and Analysis of Methadone in Exhaled Breath Condensate Using a Validated LC-UV Method.	/pubmed/26158286	Khoubnasabjafari M, Ansarin K, Jouyban-Gharamaleki V, Panahi-Azar V, Shayanfar A, Mohammadzadeh L, Jouyban A.	J Pharm Pharm Sci. 2015;18(2):207-19. Erratum in: J Pharm Pharm Sci. 2016;19(1). doi: 10.18433/J3D89V.	J Pharm Pharm Sci. 2015	PubMed	citation	PMID:26158286	pubmed	26158286	create date:2015/07/15 | first author:Khoubnasabjafari M
Exhaled Breath Condensate: Technical and Diagnostic Aspects.	/pubmed/26106641	Konstantinidi EM, Lappas AS, Tzortzi AS, Behrakis PK.	ScientificWorldJournal. 2015;2015:435160. doi: 10.1155/2015/435160. Epub 2015 May 27. Review.	ScientificWorldJournal. 2015	PubMed	citation	PMID:26106641 | PMCID:PMC4461795	pubmed	26106641	create date:2015/06/25 | first author:Konstantinidi EM
Childhood asthma biomarkers: present knowledge and future steps.	/pubmed/26100359	Moschino L, Zanconato S, Bozzetto S, Baraldi E, Carraro S.	Paediatr Respir Rev. 2015 Sep;16(4):205-12. doi: 10.1016/j.prrv.2015.05.001. Epub 2015 May 12. Review.	Paediatr Respir Rev. 2015	PubMed	citation	PMID:26100359	pubmed	26100359	create date:2015/06/24 | first author:Moschino L
Oxidative lung injury correlates with one-lung ventilation time during pulmonary lobectomy: a study of exhaled breath condensate and blood.	/pubmed/26088589	GarcÃ­a-de-la-AsunciÃ³n J, GarcÃ­a-del-Olmo E, Perez-Griera J, MartÃ­ F, Galan G, Morcillo A, Wins R, Guijarro R, Arnau A, SarriÃ¡ B, GarcÃ­a-Raimundo M, Belda J.	Eur J Cardiothorac Surg. 2015 Sep;48(3):e37-44. doi: 10.1093/ejcts/ezv207. Epub 2015 Jun 18.	Eur J Cardiothorac Surg. 2015	PubMed	citation	PMID:26088589	pubmed	26088589	create date:2015/06/20 | first author:GarcÃ­a-de-la-AsunciÃ³n J
Moderate intensity exercise mediates comparable increases in exhaled chloride as albuterol in individuals with cystic fibrosis.	/pubmed/26077038	Wheatley CM, Baker SE, Morgan MA, Martinez MG, Liu B, Rowe SM, Morgan WJ, Wong EC, Karpen SR, Snyder EM.	Respir Med. 2015 Aug;109(8):1001-11. doi: 10.1016/j.rmed.2015.05.018. Epub 2015 May 23.	Respir Med. 2015	PubMed	citation	PMID:26077038 | PMCID:PMC4941831	pubmed	26077038	create date:2015/06/17 | first author:Wheatley CM
Association of Lung Inflammatory Cells with Small Airways Function and Exhaled Breath Markers in Smokers - Is There a Specific Role for Mast Cells?	/pubmed/26069967	Nussbaumer-Ochsner Y, Stolk J, Ferraz da Silva LF, van Schadewijk A, de Jeu RC, Prins FA, Mauad T, Rabe KF, Hiemstra PS.	PLoS One. 2015 Jun 12;10(6):e0129426. doi: 10.1371/journal.pone.0129426. eCollection 2015.	PLoS One. 2015	PubMed	citation	PMID:26069967 | PMCID:PMC4466526	pubmed	26069967	create date:2015/06/13 | first author:Nussbaumer-Ochsner Y
Increased Levels of 8-Isoprostane in EBC of NO2-Exposed Rats.	/pubmed/26039744	de Broucker V, Hulo S, Cherot-Kornobis N, Sobaszek A, Edme JL.	J Toxicol Environ Health A. 2015;78(11):666-70. doi: 10.1080/15287394.2015.1023915.	J Toxicol Environ Health A. 2015	PubMed	citation	PMID:26039744	pubmed	26039744	create date:2015/06/04 | first author:de Broucker V
Monitoring asthma in childhood: lung function, bronchial responsiveness and inflammation.	/pubmed/26028633	Moeller A, Carlsen KH, Sly PD, Baraldi E, Piacentini G, Pavord I, Lex C, Saglani S; ERS Task Force Monitoring Asthma in Children..	Eur Respir Rev. 2015 Jun;24(136):204-15. doi: 10.1183/16000617.00003914. Review.	Eur Respir Rev. 2015	PubMed	citation	PMID:26028633	pubmed	26028633	create date:2015/06/02 | first author:Moeller A
Exhaled nitric oxide correlates with IL-2, MCP-1, PDGF-BB and TIMP-2 in exhaled breath condensate of children with refractory asthma.	/pubmed/26015780	Brzozowska A, Majak P, JerzyÅ„ska J, Smejda K, Bobrowska-Korzeniowska M, Stelmach W, Koczkowska M, Stelmach I.	Postepy Dermatol Alergol. 2015 Apr;32(2):107-13. doi: 10.5114/pdia.2014.40953. Epub 2015 Mar 30.	Postepy Dermatol Alergol. 2015	PubMed	citation	PMID:26015780 | PMCID:PMC4436230	pubmed	26015780	create date:2015/05/28 | first author:Brzozowska A
Patients with chronic obstructive pulmonary disease and chronically colonized with Haemophilus influenzae during stable disease phase have increased airway inflammation.	/pubmed/26005341	Tufvesson E, Bjermer L, Ekberg M.	Int J Chron Obstruct Pulmon Dis. 2015 May 4;10:881-9. doi: 10.2147/COPD.S78748. eCollection 2015.	Int J Chron Obstruct Pulmon Dis. 2015	PubMed	citation	PMID:26005341 | PMCID:PMC4427610	pubmed	26005341	create date:2015/05/26 | first author:Tufvesson E
Electrospun polystyrene/graphene nanofiber film as a novel adsorbent of thin film microextraction for extraction of aldehydes in human exhaled breath condensates.	/pubmed/26002331	Huang J, Deng H, Song D, Xu H.	Anal Chim Acta. 2015 Jun 9;878:102-8. doi: 10.1016/j.aca.2015.03.053. Epub 2015 Apr 3.	Anal Chim Acta. 2015	PubMed	citation	PMID:26002331	pubmed	26002331	create date:2015/05/24 | first author:Huang J
Effect of naturally occurring ozone air pollution episodes on pulmonary oxidative stress and inflammation.	/pubmed/25985308	Pirozzi C, Sturrock A, Weng HY, Greene T, Scholand MB, Kanner R, Paine R 3rd.	Int J Environ Res Public Health. 2015 May 12;12(5):5061-75. doi: 10.3390/ijerph120505061.	Int J Environ Res Public Health. 2015	PubMed	citation	PMID:25985308 | PMCID:PMC4454954	pubmed	25985308	create date:2015/05/20 | first author:Pirozzi C
Methodological implications in pH standardization of exhaled breath condensate.	/pubmed/25972098	Hoffmeyer F, Berresheim H, Beine A, Sucker K, BrÃ¼ning T, BÃ¼nger J.	J Breath Res. 2015 May 14;9(3):036003. doi: 10.1088/1752-7155/9/3/036003.	J Breath Res. 2015	PubMed	citation	PMID:25972098	pubmed	25972098	create date:2015/05/15 | first author:Hoffmeyer F
Biomarkers of inflammation in persons with chronic tetraplegia.	/pubmed/25971935	Radulovic M, Bauman WA, Wecht JM, LaFountaine M, Kahn N, Hobson J, Singh K, Renzi C, Yen C, Schilero GJ.	J Breath Res. 2015 May 14;9(3):036001. doi: 10.1088/1752-7155/9/3/036001.	J Breath Res. 2015	PubMed	citation	PMID:25971935	pubmed	25971935	create date:2015/05/15 | first author:Radulovic M
Comparison of Airway and Systemic Malondialdehyde Levels for Assessment of Oxidative Stress in Cystic Fibrosis.	/pubmed/25951912	Antus B, Drozdovszky O, Barta I, Kelemen K.	Lung. 2015 Aug;193(4):597-604. doi: 10.1007/s00408-015-9739-1. Epub 2015 May 8.	Lung. 2015	PubMed	citation	PMID:25951912	pubmed	25951912	create date:2015/05/09 | first author:Antus B
Monitoring the ionic content of exhaled breath condensate in various respiratory diseases by capillary electrophoresis with contactless conductivity detection.	/pubmed/25944821	GreguÅ¡ M, Foret F, KindlovÃ¡ D, PokojovÃ¡ E, PlutinskÃ½ M, DoubkovÃ¡ M, Merta Z, BinkovÃ¡ I, SkÅ™iÄkovÃ¡ J, KubÃ¡Åˆ P.	J Breath Res. 2015 May 6;9(2):027107. doi: 10.1088/1752-7155/9/2/027107.	J Breath Res. 2015	PubMed	citation	PMID:25944821	pubmed	25944821	create date:2015/05/07 | first author:GreguÅ¡ M
The compositional space of exhaled breath condensate and its link to the human breath volatilome.	/pubmed/25944811	Moritz F, Janicka M, Zygler A, Forcisi S, Kot-Wasik A, Kot J, GebefÃ¼gi I, Namiesnik J, Schmitt-Kopplin P.	J Breath Res. 2015 May 6;9(2):027105. doi: 10.1088/1752-7155/9/2/027105.	J Breath Res. 2015	PubMed	citation	PMID:25944811	pubmed	25944811	create date:2015/05/07 | first author:Moritz F
Conductivity in Exhaled Breath Condensate from Subjects with Emphysema and Type ZZ alpha-1-Antitrypsin Deficiency.	/pubmed/25938289	Stolk J, Fumagalli M, Viglio S, Iadarola P.	COPD. 2015 May;12 Suppl 1:32-5. doi: 10.3109/15412555.2015.1021910.	COPD. 2015	PubMed	citation	PMID:25938289	pubmed	25938289	create date:2015/05/06 | first author:Stolk J
IL-5, IL-8 and MMP -9 levels in exhaled breath condensate of atopic and nonatopic asthmatic children.	/pubmed/25937050	Turkeli A, Yilmaz O, Taneli F, Horasan GD, Kanik ET, Kizilkaya M, Gozukara C, Yuksel H.	Respir Med. 2015 Jun;109(6):680-8. doi: 10.1016/j.rmed.2015.04.004. Epub 2015 Apr 15.	Respir Med. 2015	PubMed	citation	PMID:25937050	pubmed	25937050	create date:2015/05/06 | first author:Turkeli A
Exhaled volatile organic compounds in individuals with a history of high altitude pulmonary edema and varying hypoxia-induced responses.	/pubmed/25891856	Figueroa JA, Mansoor JK, Allen RP, Davis CE, Walby WF, Aksenov AA, Zhao W, Lewis WR, Schelegle ES.	J Breath Res. 2015 Apr 20;9(2):026004. doi: 10.1088/1752-7155/9/2/026004.	J Breath Res. 2015	PubMed	citation	PMID:25891856	pubmed	25891856	create date:2015/04/22 | first author:Figueroa JA
Effect of airway acidosis and alkalosis on airway vascular smooth muscle responsiveness to albuterol.	/pubmed/25889594	Cancado JE, Mendes ES, Arana J, Horvath G, Monzon ME, Salathe M, Wanner A.	BMC Pharmacol Toxicol. 2015 Apr 2;16:9. doi: 10.1186/s40360-015-0008-y.	BMC Pharmacol Toxicol. 2015	PubMed	citation	PMID:25889594 | PMCID:PMC4384333	pubmed	25889594	create date:2015/04/19 | first author:Cancado JE
The intake of maqui (Aristotelia chilensis) berry extract normalizes H2O2 and IL-6 concentrations in exhaled breath condensate from healthy smokers - an explorative study.	/pubmed/25889552	Vergara D, Ãvila D, Escobar E, Carrasco-Pozo C, SÃ¡nchez A, Gotteland M.	Nutr J. 2015 Mar 19;14:27. doi: 10.1186/s12937-015-0008-1.	Nutr J. 2015	PubMed	citation	PMID:25889552 | PMCID:PMC4369103	pubmed	25889552	create date:2015/04/19 | first author:Vergara D
Development of a novel graphene/polyaniline electrodeposited coating for on-line in-tube solid phase microextraction of aldehydes in human exhaled breath condensate.	/pubmed/25863926	Li Y, Xu H.	J Chromatogr A. 2015 May 22;1395:23-31. doi: 10.1016/j.chroma.2015.03.058. Epub 2015 Mar 30.	J Chromatogr A. 2015	PubMed	citation	PMID:25863926	pubmed	25863926	create date:2015/04/13 | first author:Li Y
[Angiogenin, bFGF and VEGF: angiogenic markers in breath condensate of patients with pulmonary hypertension].	/pubmed/25853270	Seyfarth HJ, Sack U, Gessner C, Wirtz H.	Pneumologie. 2015 Apr;69(4):207-11. doi: 10.1055/s-0034-1391775. Epub 2015 Apr 8. German.	Pneumologie. 2015	PubMed	citation	PMID:25853270	pubmed	25853270	create date:2015/04/09 | first author:Seyfarth HJ
Ultrafine particle content in exhaled breath condensate in airways of asthmatic children.	/pubmed/25830607	Benor S, Alcalay Y, Domany KA, Gut G, Soferman R, Kivity S, Fireman E.	J Breath Res. 2015 Apr 1;9(2):026001. doi: 10.1088/1752-7155/9/2/026001.	J Breath Res. 2015	PubMed	citation	PMID:25830607	pubmed	25830607	create date:2015/04/02 | first author:Benor S
Prediction of asthma exacerbations in children by innovative exhaled inflammatory markers: results of a longitudinal study.	/pubmed/25799487	van Vliet D, Alonso A, Rijkers G, Heynens J, Rosias P, Muris J, JÃ¶bsis Q, Dompeling E.	PLoS One. 2015 Mar 23;10(3):e0119434. doi: 10.1371/journal.pone.0119434. eCollection 2015.	PLoS One. 2015	PubMed	citation	PMID:25799487 | PMCID:PMC4370663	pubmed	25799487	create date:2015/03/24 | first author:van Vliet D
Evaluation of Markers of Inflammation and Oxidative Stress in COPD Patients with or without Cardiovascular Comorbidities.	/pubmed/25797323	KaÅºmierczak M, Ciebiada M, PÄ™kala-Wojciechowska A, PawÅ‚owski M, Nielepkowicz-GoÅºdziÅ„ska A, Antczak A.	Heart Lung Circ. 2015 Aug;24(8):817-23. doi: 10.1016/j.hlc.2015.01.019. Epub 2015 Feb 20.	Heart Lung Circ. 2015	PubMed	citation	PMID:25797323	pubmed	25797323	create date:2015/03/24 | first author:KaÅºmierczak M
Exhaled breath condensate annexin A5 levels in exercise-induced bronchoconstriction in asthma: A preliminary study.	/pubmed/25796304	Tahan F, Akar HH, Saraymen B.	Allergol Immunopathol (Madr). 2015 Nov-Dec;43(6):538-42. doi: 10.1016/j.aller.2014.10.003. Epub 2015 Mar 18.	Allergol Immunopathol (Madr). 2015	PubMed	citation	PMID:25796304	pubmed	25796304	create date:2015/03/23 | first author:Tahan F
Evaluation of Airway Inflammation in Compost Workers Exposed to Bioaerosols Using Exhaled Breath Condensate and Fractional Exhaled Nitric Oxide.	/pubmed/25786401	Hoffmeyer F, van Kampen V, Deckert A, Neumann HD, Buxtrup M, Willer E, Felten C, BrÃ¼ning T, Raulf M, BÃ¼nger J.	Adv Exp Med Biol. 2015;858:57-67. doi: 10.1007/5584_2015_111.	Adv Exp Med Biol. 2015	PubMed	citation	PMID:25786401	pubmed	25786401	create date:2015/03/20 | first author:Hoffmeyer F
Vitronectin expression in the airways of subjects with asthma and chronic obstructive pulmonary disease.	/pubmed/25768308	Salazar-PelÃ¡ez LM, Abraham T, Herrera AM, Correa MA, Ortega JE, ParÃ© PD, Seow CY.	PLoS One. 2015 Mar 13;10(3):e0119717. doi: 10.1371/journal.pone.0119717. eCollection 2015.	PLoS One. 2015	PubMed	citation	PMID:25768308 | PMCID:PMC4358944	pubmed	25768308	create date:2015/03/15 | first author:Salazar-PelÃ¡ez LM
Usefulness of noninvasive methods for the study of bronchial inflammation in the control of patients with asthma.	/pubmed/25765083	MuÃ±oz X, Bustamante V, Lopez-Campos JL, Cruz MJ, Barreiro E.	Int Arch Allergy Immunol. 2015;166(1):1-12. doi: 10.1159/000371849. Epub 2015 Feb 27. Review.	Int Arch Allergy Immunol. 2015	PubMed	citation	PMID:25765083	pubmed	25765083	create date:2015/03/15 | first author:MuÃ±oz X
Sensitive determination of glutathione in biological samples by capillary electrophoresis with green (515 nm) laser-induced fluorescence detection.	/pubmed/25757819	HodÃ¡kovÃ¡ J, Preisler J, Foret F, KubÃ¡Åˆ P.	J Chromatogr A. 2015 Apr 24;1391:102-8. doi: 10.1016/j.chroma.2015.02.062. Epub 2015 Feb 26.	J Chromatogr A. 2015	PubMed	citation	PMID:25757819	pubmed	25757819	create date:2015/03/12 | first author:HodÃ¡kovÃ¡ J
Pulmonary inflammation in foundry workers.	/pubmed/25654513	Koskela K, Oksa P, Sauni R, Linnainmaa M, Toivio P, LehtimÃ¤ki L, Moilanen E, Nieminen R, Luukkonen R, Uitti J.	J Occup Environ Med. 2015 Feb;57(2):124-8. doi: 10.1097/JOM.0000000000000390.	J Occup Environ Med. 2015	PubMed	citation	PMID:25654513	pubmed	25654513	create date:2015/02/06 | first author:Koskela K
Prolonged Treatment with Inhaled Corticosteroids does not Normalize High Activity of Matrix Metalloproteinase-9 in Exhaled Breath Condensates of Children with Asthma.	/pubmed/25650123	Grzela K, Zagorska W, Krejner A, Litwiniuk M, Zawadzka-Krajewska A, Banaszkiewicz A, Kulus M, Grzela T.	Arch Immunol Ther Exp (Warsz). 2015 Jun;63(3):231-7. doi: 10.1007/s00005-015-0328-z. Epub 2015 Feb 4.	Arch Immunol Ther Exp (Warsz). 2015	PubMed	citation	PMID:25650123 | PMCID:PMC4429133	pubmed	25650123	create date:2015/02/05 | first author:Grzela K
Identification of 2-alkenals, 4-hydroxy-2-alkenals, and 4-hydroxy-2,6-alkadienals in exhaled breath condensate by UHPLC-HRMS and in breath by real-time HRMS.	/pubmed/25646646	GarcÃ­a-GÃ³mez D, MartÃ­nez-Lozano Sinues P, Barrios-Collado C, Vidal-de-Miguel G, Gaugg M, Zenobi R.	Anal Chem. 2015 Mar 3;87(5):3087-93. doi: 10.1021/ac504796p. Epub 2015 Feb 13.	Anal Chem. 2015	PubMed	citation	PMID:25646646	pubmed	25646646	create date:2015/02/04 | first author:GarcÃ­a-GÃ³mez D
Biomarkers associated with obstructive sleep apnea: A scoping review.	/pubmed/25645128	Canto Gde L, PachÃªco-Pereira C, Aydinoz S, Major PW, Flores-Mir C, Gozal D.	Sleep Med Rev. 2015 Oct;23:28-45. doi: 10.1016/j.smrv.2014.11.004. Epub 2014 Nov 28. Review.	Sleep Med Rev. 2015	PubMed	citation	PMID:25645128 | PMCID:PMC4447611	pubmed	25645128	create date:2015/02/04 | first author:Canto Gde L
Exhaled breath analysis in suspected cases of non-small-cell lung cancer: a cross-sectional study.	/pubmed/25634546	Corradi M, Poli D, Banda I, Bonini S, Mozzoni P, Pinelli S, Alinovi R, Andreoli R, Ampollini L, Casalini A, Carbognani P, Goldoni M, Mutti A.	J Breath Res. 2015 Jan 29;9(2):027101. doi: 10.1088/1752-7155/9/2/027101.	J Breath Res. 2015	PubMed	citation	PMID:25634546	pubmed	25634546	create date:2015/01/31 | first author:Corradi M
Changes in the Concentrations of Mediators of Inflammation and Oxidative Stress in Exhaled Breath Condensate During Liver Transplantation and Their Relations With Postoperative ARDS.	/pubmed/25628453	Liu D, Luo G, Luo C, Wang T, Sun G, Hei Z.	Respir Care. 2015 May;60(5):679-88. doi: 10.4187/respcare.03311. Epub 2015 Jan 27.	Respir Care. 2015	PubMed	citation	PMID:25628453	pubmed	25628453	create date:2015/01/30 | first author:Liu D
Mucociliary clearance, airway inflammation and nasal symptoms in urban motorcyclists.	/pubmed/25628001	Brant TC, Yoshida CT, Carvalho Tde S, Nicola ML, Martins JA, Braga LM, Oliveira RC, Leyton V, AndrÃ© CS, Saldiva PH, Rubin BK, Nakagawa NK.	Clinics (Sao Paulo). 2014;69(12):867-70. doi: 10.6061/clinics/2014(12)13.	Clinics (Sao Paulo). 2014	PubMed	citation	PMID:25628001 | PMCID:PMC4286667	pubmed	25628001	create date:2015/01/30 | first author:Brant TC
Elevated exhaled leukotriene Bâ‚„ in the small airway compartment in children with asthma.	/pubmed/25624130	Trischler J, MÃ¼ller CM, KÃ¶nitzer S, Prell E, Korten I, Unverzagt S, Lex C.	Ann Allergy Asthma Immunol. 2015 Feb;114(2):111-6. doi: 10.1016/j.anai.2014.11.022.	Ann Allergy Asthma Immunol. 2015	PubMed	citation	PMID:25624130	pubmed	25624130	create date:2015/01/28 | first author:Trischler J
Effects of Aerosolized Adenosine 5'-Triphosphate in Smokers and Patients With COPD.	/pubmed/25590209	Basoglu OK, Barnes PJ, Kharitonov SA, Pelleg A.	Chest. 2015 Aug;148(2):430-435. doi: 10.1378/chest.14-2285.	Chest. 2015	PubMed	citation	PMID:25590209	pubmed	25590209	create date:2015/01/16 | first author:Basoglu OK
Oxidative stress in COPD: molecular background and clinical monitoring.	/pubmed/25585265	Antus B, Kardos Z.	Curr Med Chem. 2015;22(5):627-50.	Curr Med Chem. 2015	PubMed	citation	PMID:25585265	pubmed	25585265	create date:2015/01/15 | first author:Antus B
Protein profile of exhaled breath condensate determined by high resolution mass spectrometry.	/pubmed/25555262	Muccilli V, Saletti R, Cunsolo V, Ho J, Gili E, Conte E, Sichili S, Vancheri C, Foti S.	J Pharm Biomed Anal. 2015 Feb;105:134-49. doi: 10.1016/j.jpba.2014.11.050. Epub 2014 Dec 5.	J Pharm Biomed Anal. 2015	PubMed	citation	PMID:25555262	pubmed	25555262	create date:2015/01/03 | first author:Muccilli V
Spectroscopic analysis of bosentan in biological samples after a liquid-liquid microextraction.	/pubmed/26929923	Sajedi-Amin S, Assadpour-Zeynali K, Panahi-Azar V, Kebriaeezadeh A, Khoubnasabjafari M, Ansarin K, Jouyban-Gharamaleki V, Jouyban A.	Bioimpacts. 2015;5(4):191-7. doi: 10.15171/bi.2015.28. Epub 2015 Dec 27.	Bioimpacts. 2015	PubMed	citation	PMID:26929923 | PMCID:PMC4769789	pubmed	26929923	create date:2015/01/01 | first author:Sajedi-Amin S
Airway inflammation and tiotropium treatment in stable COPD patients.	/pubmed/25539549	Ã–zol D, Karamanli H, Uysal S, YÄ±ÄŸÄ±toÄŸlu MR, Yildirim Z.	Turk J Med Sci. 2014;44(5):804-8.	Turk J Med Sci. 2014	PubMed	citation	PMID:25539549	pubmed	25539549	create date:2014/12/30 | first author:Ã–zol D
Differences in IL-8 in serum and exhaled breath condensate from patients with exacerbated COPD or asthma attacks.	/pubmed/25530067	Liu HC, Lu MC, Lin YC, Wu TC, Hsu JY, Jan MS, Chen CM.	J Formos Med Assoc. 2014 Dec;113(12):908-14. doi: 10.1016/j.jfma.2012.09.018. Epub 2012 Dec 25.	J Formos Med Assoc. 2014	PubMed	citation	PMID:25530067	pubmed	25530067	create date:2014/12/23 | first author:Liu HC
Review article: breath analysis in inflammatory bowel diseases.	/pubmed/25523187	Kurada S, Alkhouri N, Fiocchi C, Dweik R, Rieder F.	Aliment Pharmacol Ther. 2015 Feb;41(4):329-41. doi: 10.1111/apt.13050. Epub 2014 Dec 19. Review.	Aliment Pharmacol Ther. 2015	PubMed	citation	PMID:25523187	pubmed	25523187	create date:2014/12/20 | first author:Kurada S
Asthma and COPD proteomics: current approaches and future directions.	/pubmed/25504544	Terracciano R, Pelaia G, PreianÃ² M, Savino R.	Proteomics Clin Appl. 2015 Feb;9(1-2):203-20. doi: 10.1002/prca.201400099. Epub 2015 Jan 23. Review.	Proteomics Clin Appl. 2015	PubMed	citation	PMID:25504544	pubmed	25504544	create date:2014/12/17 | first author:Terracciano R
Analysis of inflammatory cytokines in human blood, breath condensate, and urine using a multiplex immunoassay platform.	/pubmed/25495125	Stiegel MA, Pleil JD, Sobus JR, Morgan MK, Madden MC.	Biomarkers. 2015 Feb;20(1):35-46. doi: 10.3109/1354750X.2014.988646. Epub 2014 Dec 11. Erratum in: Biomarkers. 2015 Feb;20(1):e97.	Biomarkers. 2015	PubMed	citation	PMID:25495125	pubmed	25495125	create date:2014/12/17 | first author:Stiegel MA
Biomarkers of progression of chronic obstructive pulmonary disease (COPD).	/pubmed/25478195	Shaw JG, Vaughan A, Dent AG, O'Hare PE, Goh F, Bowman RV, Fong KM, Yang IA.	J Thorac Dis. 2014 Nov;6(11):1532-47. doi: 10.3978/j.issn.2072-1439.2014.11.33. Review.	J Thorac Dis. 2014	PubMed	citation	PMID:25478195 | PMCID:PMC4255159	pubmed	25478195	create date:2014/12/06 | first author:Shaw JG
A pilot study of the noninvasive assessment of the lung microbiota as a potential tool for the early diagnosis of ventilator-associated pneumonia.	/pubmed/25474571	May AK, Brady JS, Romano-Keeler J, Drake WP, Norris PR, Jenkins JM, Isaacs RJ, Boczko EM.	Chest. 2015 Jun;147(6):1494-1502. doi: 10.1378/chest.14-1687.	Chest. 2015	PubMed	citation	PMID:25474571 | PMCID:PMC4451706	pubmed	25474571	create date:2014/12/05 | first author:May AK
Exhaled biomarkers and gene expression at preschool age improve asthma prediction at 6 years of age.	/pubmed/25474185	Klaassen EM, van de Kant KD, JÃ¶bsis Q, van Schayck OC, Smolinska A, Dallinga JW, van Schooten FJ, den Hartog GJ, de Jongste JC, Rijkers GT, Dompeling E.	Am J Respir Crit Care Med. 2015 Jan 15;191(2):201-7. doi: 10.1164/rccm.201408-1537OC.	Am J Respir Crit Care Med. 2015	PubMed	citation	PMID:25474185	pubmed	25474185	create date:2014/12/05 | first author:Klaassen EM
Assessing the efficacy of immunotherapy with a glutaraldehyde-modified house dust mite extract in children by monitoring changes in clinical parameters and inflammatory markers in exhaled breath.	/pubmed/25471080	Lozano J, Cruz MJ, Piquer M, Giner MT, Plaza AM.	Int Arch Allergy Immunol. 2014;165(2):140-7. doi: 10.1159/000368832. Epub 2014 Dec 2.	Int Arch Allergy Immunol. 2014	PubMed	citation	PMID:25471080	pubmed	25471080	create date:2014/12/05 | first author:Lozano J
Assessment of oxidative stress biomarkers in exhaled breath condensate and blood of dairy heifer calves from birth to weaning.	/pubmed/25466574	Ranade R, Talukder S, Muscatello G, Celi P.	Vet J. 2014 Dec;202(3):583-7. doi: 10.1016/j.tvjl.2014.10.025. Epub 2014 Oct 23.	Vet J. 2014	PubMed	citation	PMID:25466574	pubmed	25466574	create date:2014/12/04 | first author:Ranade R
Blow collection as a non-invasive method for measuring cortisol in the beluga (Delphinapterus leucas).	/pubmed/25464121	Thompson LA, Spoon TR, Goertz CE, Hobbs RC, Romano TA.	PLoS One. 2014 Dec 2;9(12):e114062. doi: 10.1371/journal.pone.0114062. eCollection 2014.	PLoS One. 2014	PubMed	citation	PMID:25464121 | PMCID:PMC4252093	pubmed	25464121	create date:2014/12/03 | first author:Thompson LA
Personalized medicine in children with asthma.	/pubmed/25458797	Pijnenburg MW, Szefler S.	Paediatr Respir Rev. 2015 Mar;16(2):101-7. doi: 10.1016/j.prrv.2014.10.003. Epub 2014 Nov 8. Review.	Paediatr Respir Rev. 2015	PubMed	citation	PMID:25458797	pubmed	25458797	create date:2014/12/03 | first author:Pijnenburg MW
Markers of pancreatic function in the breath.	/pubmed/25417673	Roberts K, Liu I, Jaffe A, Verge CF, Thomas PS.	J Breath Res. 2014 Nov 24;8(4):046009. doi: 10.1088/1752-7155/8/4/046009.	J Breath Res. 2014	PubMed	citation	PMID:25417673	pubmed	25417673	create date:2014/11/25 | first author:Roberts K
How droplets nucleate and grow on liquids and liquid impregnated surfaces.	/pubmed/25410939	Anand S, Rykaczewski K, Subramanyam SB, Beysens D, Varanasi KK.	Soft Matter. 2015 Jan 7;11(1):69-80. doi: 10.1039/c4sm01424c.	Soft Matter. 2015	PubMed	citation	PMID:25410939	pubmed	25410939	create date:2014/11/21 | first author:Anand S
The analysis of volatile organic compounds in exhaled breath and biomarkers in exhaled breath condensate in children - clinical tools or scientific toys?	/pubmed/25394891	van Mastrigt E, de Jongste JC, Pijnenburg MW.	Clin Exp Allergy. 2015 Jul;45(7):1170-88. doi: 10.1111/cea.12454. Review.	Clin Exp Allergy. 2015	PubMed	citation	PMID:25394891	pubmed	25394891	create date:2014/11/15 | first author:van Mastrigt E
NMR metabolomic analysis of exhaled breath condensate of asthmatic patients at two different temperatures.	/pubmed/25393672	Motta A, Paris D, D'Amato M, Melck D, Calabrese C, Vitale C, Stanziola AA, Corso G, Sofia M, Maniscalco M.	J Proteome Res. 2014 Dec 5;13(12):6107-20. doi: 10.1021/pr5010407. Epub 2014 Nov 24.	J Proteome Res. 2014	PubMed	citation	PMID:25393672	pubmed	25393672	create date:2014/11/14 | first author:Motta A
Urates in exhaled breath condensate as a biomarker of control in childhood asthma.	/pubmed/25387148	Navratil M, Plavec D, Erceg D, Bulat Lokas S, Å½ivkoviÄ‡ J, Turkalj M.	J Asthma. 2015 Jun;52(5):437-46. doi: 10.3109/02770903.2014.986740. Epub 2014 Nov 26.	J Asthma. 2015	PubMed	citation	PMID:25387148	pubmed	25387148	create date:2014/11/12 | first author:Navratil M
E-cadherin as an epithelial barrier protein in exhaled breath condensate.	/pubmed/25379974	Yuksel H, Turkeli A, Taneli F, Horasan GD, Kanik ET, Kizilkaya M, Gozukara C, Yilmaz O.	J Breath Res. 2014 Nov 7;8(4):046006. doi: 10.1088/1752-7155/8/4/046006.	J Breath Res. 2014	PubMed	citation	PMID:25379974	pubmed	25379974	create date:2014/11/08 | first author:Yuksel H
Single-breath analysis using a novel simple sampler and capillary electrophoresis with contactless conductometric detection.	/pubmed/25377628	GreguÅ¡ M, Foret F, KubÃ¡Åˆ P.	Electrophoresis. 2015 Feb;36(4):526-33. doi: 10.1002/elps.201400456. Epub 2015 Jan 14.	Electrophoresis. 2015	PubMed	citation	PMID:25377628	pubmed	25377628	create date:2014/11/08 | first author:GreguÅ¡ M
A controlled trial of acute effects of human exposure to traffic particles on pulmonary oxidative stress and heart rate variability.	/pubmed/25361615	Laumbach RJ, Kipen HM, Ko S, Kelly-McNeil K, Cepeda C, Pettit A, Ohman-Strickland P, Zhang L, Zhang J, Gong J, Veleeparambil M, Gow AJ.	Part Fibre Toxicol. 2014 Nov 1;11:45. doi: 10.1186/s12989-014-0045-5.	Part Fibre Toxicol. 2014	PubMed	citation	PMID:25361615 | PMCID:PMC4236446	pubmed	25361615	create date:2014/11/02 | first author:Laumbach RJ
Exhaled Breath Condensate Pepsin: Potential Noninvasive Test for Gastroesophageal Reflux in COPD and Bronchiectasis.	/pubmed/25352687	Lee AL, Button BM, Denehy L, Roberts S, Bamford T, Mu FT, Mifsud N, Stirling R, Wilson JW.	Respir Care. 2015 Feb;60(2):244-50. doi: 10.4187/respcare.03570. Epub 2014 Oct 28.	Respir Care. 2015	PubMed	citation	PMID:25352687	pubmed	25352687	create date:2014/10/30 | first author:Lee AL
Very low birthweight bronchopulmonary dysplasia survivors show no substantial association between lung function and current inflammatory markers.	/pubmed/25348705	Suursalmi P, Kopeli T, Korhonen P, LehtimÃ¤ki L, Nieminen R, Luukkaala T, Moilanen E, Korppi M, Paassilta M, Tammela O.	Acta Paediatr. 2015 Mar;104(3):264-8. doi: 10.1111/apa.12837. Epub 2014 Nov 17.	Acta Paediatr. 2015	PubMed	citation	PMID:25348705	pubmed	25348705	create date:2014/10/29 | first author:Suursalmi P
Diagnostic capability of biological markers in assessment of obstructive sleep apnea: a systematic review and meta-analysis.	/pubmed/25325575	De Luca Canto G, PachÃªco-Pereira C, Aydinoz S, Major PW, Flores-Mir C, Gozal D.	J Clin Sleep Med. 2015 Jan 15;11(1):27-36. doi: 10.5664/jcsm.4358. Review.	J Clin Sleep Med. 2015	PubMed	citation	PMID:25325575 | PMCID:PMC4265655	pubmed	25325575	create date:2014/10/18 | first author:De Luca Canto G
Different Patterns in Changes of Exhaled Breath Condensate pH and Exhaled Nitric Oxide After Ozone Exposure.	/pubmed/25310951	Hoffmeyer F, Sucker K, MonsÃ© C, Berresheim H, Jettkant B, Rosenkranz N, BrÃ¼ning T, BÃ¼nger J.	Adv Exp Med Biol. 2015;834:39-47. doi: 10.1007/5584_2014_63.	Adv Exp Med Biol. 2015	PubMed	citation	PMID:25310951	pubmed	25310951	create date:2014/10/15 | first author:Hoffmeyer F
Airway metabolic anomalies in adolescents with bronchopulmonary dysplasia: new insights from the metabolomic approach.	/pubmed/25294602	Carraro S, Giordano G, Pirillo P, Maretti M, Reniero F, Cogo PE, Perilongo G, Stocchero M, Baraldi E.	J Pediatr. 2015 Feb;166(2):234-9.e1. doi: 10.1016/j.jpeds.2014.08.049. Epub 2014 Oct 5.	J Pediatr. 2015	PubMed	citation	PMID:25294602	pubmed	25294602	create date:2014/10/09 | first author:Carraro S
Change in airway inflammatory markers in Danish energy plant workers during a working week.	/pubmed/25292124	Zheng Y, SchlÃ¼nssen V, BÃ¸nlÃ¸kke J, Madsen AM, Skov S, Sigsgaard T.	Ann Agric Environ Med. 2014;21(3):534-40. doi: 10.5604/12321966.1120597.	Ann Agric Environ Med. 2014	PubMed	citation	PMID:25292124	pubmed	25292124	create date:2014/10/09 | first author:Zheng Y
Domestic airborne black carbon levels and 8-isoprostane in exhaled breath condensate among children in New York City.	/pubmed/25262082	Rosa MJ, Yan B, Chillrud SN, Acosta LM, Divjan A, Jacobson JS, Miller RL, Goldstein IF, Perzanowski MS.	Environ Res. 2014 Nov;135:105-10. doi: 10.1016/j.envres.2014.09.003. Epub 2014 Sep 28.	Environ Res. 2014	PubMed	citation	PMID:25262082 | PMCID:PMC4346209	pubmed	25262082	create date:2014/09/30 | first author:Rosa MJ
Increased of exhaled breath condensate neutrophil chemotaxis in acute exacerbation of COPD.	/pubmed/25260953	Corhay JL, Moermans C, Henket M, Nguyen Dang D, Duysinx B, Louis R.	Respir Res. 2014 Sep 28;15:115. doi: 10.1186/s12931-014-0115-0.	Respir Res. 2014	PubMed	citation	PMID:25260953 | PMCID:PMC4181728	pubmed	25260953	create date:2014/09/28 | first author:Corhay JL
Airway oxidative stress and inflammation markers in exhaled breath from children are linked with exposure to black carbon.	/pubmed/25244707	De Prins S, Dons E, Van Poppel M, Int Panis L, Van de Mieroop E, Nelen V, Cox B, Nawrot TS, Teughels C, Schoeters G, Koppen G.	Environ Int. 2014 Dec;73:440-6. doi: 10.1016/j.envint.2014.06.017. Epub 2014 Sep 20.	Environ Int. 2014	PubMed	citation	PMID:25244707	pubmed	25244707	create date:2014/09/23 | first author:De Prins S
Exhaled breath condensate pH does not discriminate asymptomatic gastroesophageal reflux or the response to lansoprazole treatment in children with poorly controlled asthma.	/pubmed/25213052	Fitzpatrick AM, Holbrook JT, Wei CY, Brown MS, Wise RA, Teague WG; American Lung Association's Asthma Clinical Research Centers Network..	J Allergy Clin Immunol Pract. 2014 Sep-Oct;2(5):579-86.e7. doi: 10.1016/j.jaip.2014.04.006. Epub 2014 May 21.	J Allergy Clin Immunol Pract. 2014	PubMed	citation	PMID:25213052 | PMCID:PMC4163012	pubmed	25213052	create date:2014/09/13 | first author:Fitzpatrick AM
8-Isoprostane in exhaled breath condensate of patients with non-small cell lung cancer: the effect of chemotherapy.	/pubmed/25202105	Stathopoulos D, Loukides S, Syrigos K.	Anticancer Res. 2014 Sep;34(9):5143-5.	Anticancer Res. 2014	PubMed	citation	PMID:25202105	pubmed	25202105	create date:2014/09/10 | first author:Stathopoulos D
Malondialdehyde and 3-nitrotyrosine in exhaled breath condensate in retired elderly coal miners with chronic obstructive pulmonary disease.	/pubmed/25180140	Lee JS, Shin JH, Hwang JH, Baek JE, Choi BS.	Saf Health Work. 2014 Jun;5(2):91-6. doi: 10.1016/j.shaw.2014.03.001. Epub 2014 Apr 2.	Saf Health Work. 2014	PubMed	citation	PMID:25180140 | PMCID:PMC4147217	pubmed	25180140	create date:2014/09/03 | first author:Lee JS
Increased levels of exhaled sICAM1, sVCAM1, and sE-selectin in patients with non-small cell lung cancer.	/pubmed/25179787	Zhou F, Chen J, Tao G, Zhu M, Xie W, Cao X.	Respir Med. 2014 Nov;108(11):1670-6. doi: 10.1016/j.rmed.2014.08.003. Epub 2014 Aug 20.	Respir Med. 2014	PubMed	citation	PMID:25179787	pubmed	25179787	create date:2014/09/03 | first author:Zhou F
A point-of-care testing system with Love-wave sensor and immunogold staining enhancement for early detection of lung cancer.	/pubmed/25158626	Zou Y, Zhang X, An C, Ran C, Ying K, Wang P.	Biomed Microdevices. 2014 Dec;16(6):927-35. doi: 10.1007/s10544-014-9897-6.	Biomed Microdevices. 2014	PubMed	citation	PMID:25158626	pubmed	25158626	create date:2014/08/28 | first author:Zou Y
MicroRNA-570-3p regulates HuR and cytokine expression in airway epithelial cells.	/pubmed/25143867	Roff AN, Craig TJ, August A, Stellato C, Ishmael FT.	Am J Clin Exp Immunol. 2014 Aug 15;3(2):68-83. eCollection 2014.	Am J Clin Exp Immunol. 2014	PubMed	citation	PMID:25143867 | PMCID:PMC4138130	pubmed	25143867	create date:2014/08/22 | first author:Roff AN
Lung cancer screening beyond low-dose computed tomography: the role of novel biomarkers.	/pubmed/25108403	Hasan N, Kumar R, Kavuru MS.	Lung. 2014 Oct;192(5):639-48. doi: 10.1007/s00408-014-9636-z. Epub 2014 Aug 10. Review.	Lung. 2014	PubMed	citation	PMID:25108403	pubmed	25108403	create date:2014/08/12 | first author:Hasan N
Exhaled breath condensate in acute and chronic heart failure: new insights into the role of lung injury and barrier dysfunction.	/pubmed/25084262	Pappas LK, Giannopoulos G, Loukides S, Gavrielatos G, Athanasopoulou E, Alexanian IP, Farmakis D, Korovesi I, Letsas KP, Parissis JT, Deftereos S, Pyrgakis VN, Kotanidou A, Kremastinos DT, Filippatos GS.	Am J Respir Crit Care Med. 2014 Aug 1;190(3):342-5. doi: 10.1164/rccm.201402-0272LE. No abstract available.	Am J Respir Crit Care Med. 2014	PubMed	citation	PMID:25084262	pubmed	25084262	create date:2014/08/02 | first author:Pappas LK
Exhaled breath condensate pH and FeNO as biomarkers of acute and chronic exposure to hazards at swine farms.	/pubmed/25046318	LjubiÄiÄ‡ A, Varnai VM, VuÄemilo M, MatkoviÄ‡ K, MiliÄ‡ D, Macan J.	J Occup Environ Med. 2014 Sep;56(9):946-52. doi: 10.1097/JOM.0000000000000151.	J Occup Environ Med. 2014	PubMed	citation	PMID:25046318	pubmed	25046318	create date:2014/07/22 | first author:LjubiÄiÄ‡ A
The role of non-invasive biomarkers in detecting acute respiratory effects of traffic-related air pollution.	/pubmed/25040251	Scarpa MC, Kulkarni N, Maestrelli P.	Clin Exp Allergy. 2014 Sep;44(9):1100-18. doi: 10.1111/cea.12373.	Clin Exp Allergy. 2014	PubMed	citation	PMID:25040251	pubmed	25040251	create date:2014/07/22 | first author:Scarpa MC
Exhaled nitric oxide and nasal tryptase are associated with wheeze, rhinitis and nasal allergy in primary school children.	/pubmed/25019424	De Prins S, Marcucci F, Sensi L, Van de Mieroop E, Nelen V, Nawrot TS, Schoeters G, Koppen G.	Biomarkers. 2014 Sep;19(6):481-7. doi: 10.3109/1354750X.2014.937362. Epub 2014 Jul 14.	Biomarkers. 2014	PubMed	citation	PMID:25019424	pubmed	25019424	create date:2014/07/16 | first author:De Prins S
Effects of cigarette smoke on methacholine- and AMP-induced air trapping in asthmatics.	/pubmed/25019351	Prieto L, Palop J, Llusar R, Herrera S, Perez-Frances C, Lanuza A, Aguilar D.	J Asthma. 2015 Feb;52(1):26-33. doi: 10.3109/02770903.2014.944981. Epub 2014 Jul 25.	J Asthma. 2015	PubMed	citation	PMID:25019351	pubmed	25019351	create date:2014/07/16 | first author:Prieto L
Low-dose clarithromycin therapy modulates Th17 response in non-cystic fibrosis bronchiectasis patients.	/pubmed/25016929	Fouka E, Lamprianidou E, Arvanitidis K, Filidou E, Kolios G, Miltiades P, Paraskakis E, Antoniadis A, Kotsianidis I, Bouros D.	Lung. 2014 Dec;192(6):849-55. doi: 10.1007/s00408-014-9619-0. Epub 2014 Jul 14.	Lung. 2014	PubMed	citation	PMID:25016929	pubmed	25016929	create date:2014/07/16 | first author:Fouka E
Parameters of lung inflammation in asthmatic as compared to healthy children in a contaminated city.	/pubmed/25000942	Linares Segovia B, CortÃ©s Sandoval G, Amador Licona N, GuÃ­zar Mendoza JM, NÃºÃ±ez Lemus E, Rocha Amador DO, RamÃ­rez GÃ³mez XS, Monroy Torres R.	BMC Pulm Med. 2014 Jul 8;14:111. doi: 10.1186/1471-2466-14-111.	BMC Pulm Med. 2014	PubMed	citation	PMID:25000942 | PMCID:PMC4107934	pubmed	25000942	create date:2014/07/09 | first author:Linares Segovia B
The effect of vitamin D on airway reactivity and inflammation in asthmatic children: A double-blind placebo-controlled trial.	/pubmed/24989842	Bar Yoseph R, Livnat G, Schnapp Z, Hakim F, Dabbah H, Goldbart A, Bentur L.	Pediatr Pulmonol. 2015 Aug;50(8):747-53. doi: 10.1002/ppul.23076. Epub 2014 Jul 2.	Pediatr Pulmonol. 2015	PubMed	citation	PMID:24989842	pubmed	24989842	create date:2014/07/06 | first author:Bar Yoseph R
Serum leukotrienes, circulating neutrophils, and high sensitivity C-reactive protein in Chinese children with sleep-disordered breathing.	/pubmed/24975656	Shen Y, Qin Q, Xu Z, Shen K.	Int Immunopharmacol. 2014 Sep;22(1):120-5. doi: 10.1016/j.intimp.2014.05.029. Epub 2014 Jun 26.	Int Immunopharmacol. 2014	PubMed	citation	PMID:24975656	pubmed	24975656	create date:2014/07/01 | first author:Shen Y
[Study on the influence factors of exhaled breath condensate pH detection of asthma children].	/pubmed/24964634	Xu C, Li N, Lin X, Chen Y, Liu C, Li Y, Wang Q, Xu D.	Wei Sheng Yan Jiu. 2014 May;43(3):488-91. Chinese.	Wei Sheng Yan Jiu. 2014	PubMed	citation	PMID:24964634	pubmed	24964634	create date:2014/06/27 | first author:Xu C
Exhaled HPV infection in lung cancer: role of MA at 3p.	/pubmed/24962429	Carpagnano GE, Lacedonia D, Crisetti E, Palladino GP, Saliani V, Zoppo LD, Antonetti R, Natalicchio I, Foschino-Barbaro MP.	Arch Med Res. 2014 Jul;45(5):383-7. doi: 10.1016/j.arcmed.2014.06.006. Epub 2014 Jun 21.	Arch Med Res. 2014	PubMed	citation	PMID:24962429	pubmed	24962429	create date:2014/06/26 | first author:Carpagnano GE
Tolerance and effect of an add-on treatment with a cough medicine containing ivy leaves dry extract on lung function in children with bronchial asthma.	/pubmed/24916707	Zeil S, Schwanebeck U, Vogelberg C.	Phytomedicine. 2014 Sep 15;21(10):1216-20. doi: 10.1016/j.phymed.2014.05.006. Epub 2014 Jun 7.	Phytomedicine. 2014	PubMed	citation	PMID:24916707	pubmed	24916707	create date:2014/06/12 | first author:Zeil S
Effect of continuous positive airway pressure and upper airway surgery on exhaled breath condensate and serum biomarkers in patients with sleep apnea.	/pubmed/24915890	Lloberes P, SÃ¡nchez-Vidaurre S, FerrÃ© Ã€, Cruz MJ, Lorente J, Sampol G, Morell F, MuÃ±oz X.	Arch Bronconeumol. 2014 Oct;50(10):422-8. doi: 10.1016/j.arbres.2014.02.016. Epub 2014 Jun 8. English, Spanish.	Arch Bronconeumol. 2014	PubMed	citation	PMID:24915890	pubmed	24915890	create date:2014/06/12 | first author:Lloberes P
Characterization of exhaled particles from the human lungs in airway obstruction.	/pubmed/24914577	Schwarz K, Biller H, Windt H, Koch W, Hohlfeld JM.	J Aerosol Med Pulm Drug Deliv. 2015 Feb;28(1):52-8. doi: 10.1089/jamp.2013.1104. Epub 2014 Jun 10.	J Aerosol Med Pulm Drug Deliv. 2015	PubMed	citation	PMID:24914577	pubmed	24914577	create date:2014/06/11 | first author:Schwarz K
Markers of inflammation in the breath in paediatric inflammatory bowel disease.	/pubmed/24897166	Huang Y, Lemberg DA, Day AS, Dixon B, Leach S, Bujanover Y, Jaffe A, Thomas PS.	J Pediatr Gastroenterol Nutr. 2014 Oct;59(4):505-10. doi: 10.1097/MPG.0000000000000450.	J Pediatr Gastroenterol Nutr. 2014	PubMed	citation	PMID:24897166	pubmed	24897166	create date:2014/06/05 | first author:Huang Y
Application of proteomics and peptidomics to COPD.	/pubmed/24895607	Pelaia G, Terracciano R, Vatrella A, Gallelli L, Busceti MT, Calabrese C, Stellato C, Savino R, Maselli R.	Biomed Res Int. 2014;2014:764581. doi: 10.1155/2014/764581. Epub 2014 May 5. Review.	Biomed Res Int. 2014	PubMed	citation	PMID:24895607 | PMCID:PMC4026877	pubmed	24895607	create date:2014/06/05 | first author:Pelaia G
A mutated vitamin D receptor in hereditary vitamin D-resistant rickets prevents induction of bronchial hyperreactivity and inflammation.	/pubmed/24885630	Bar-Yoseph R, Bentur L, Goldbart A, Livnat G, Hakim F, Weisman Y, Tiosano D.	J Clin Endocrinol Metab. 2014 Sep;99(9):E1610-6. doi: 10.1210/jc.2014-1396. Epub 2014 Jun 2.	J Clin Endocrinol Metab. 2014	PubMed	citation	PMID:24885630	pubmed	24885630	create date:2014/06/03 | first author:Bar-Yoseph R
Associations between indicators of nitrosative stress and levels of soluble HLA-I, CD95 molecules in patients with COPD.	/pubmed/24884928	Kubysheva N, Soodaeva S, Postnikova L, Novikov V, Maksimova A, Chuchalin A.	COPD. 2014 Dec;11(6):639-44. doi: 10.3109/15412555.2014.898042. Epub 2014 Jun 2.	COPD. 2014	PubMed	citation	PMID:24884928	pubmed	24884928	create date:2014/06/03 | first author:Kubysheva N
Inflammatory cytokines and VEGF measured in exhaled breath condensate are correlated with tumor mass in non-small cell lung cancer.	/pubmed/24861949	Brussino L, Culla B, Bucca C, Giobbe R, Boita M, Isaia G, Heffler E, Oliaro A, Filosso P, Rolla G.	J Breath Res. 2014 Jun;8(2):027110. doi: 10.1088/1752-7155/8/2/027110. Epub 2014 May 27.	J Breath Res. 2014	PubMed	citation	PMID:24861949	pubmed	24861949	create date:2014/05/28 | first author:Brussino L
Acute effects of summer air pollution on pulmonary function and airway inflammation in healthy young women.	/pubmed/24857953	Yoda Y, Otani N, Sakurai S, Shima M.	J Epidemiol. 2014;24(4):312-20. Epub 2014 May 24.	J Epidemiol. 2014	PubMed	citation	PMID:24857953 | PMCID:PMC4074636	pubmed	24857953	create date:2014/05/27 | first author:Yoda Y
Correlation of inflammatory markers with echocardiographic parameters of left and right ventricular function in patients with chronic obstructive pulmonary disease and cardiovascular diseases.	/pubmed/24824617	KaÅºmierczak M, Ciebiada M, PÄ™kala-Wojciechowska A, PawÅ‚owski M, Pietras T, Antczak A.	Pol Arch Med Wewn. 2014;124(6):290-7. Epub 2014 May 14.	Pol Arch Med Wewn. 2014	PubMed	citation	PMID:24824617	pubmed	24824617	create date:2014/05/16 | first author:KaÅºmierczak M
Early effect of tidal volume on lung injury biomarkers in surgical patients with healthy lungs.	/pubmed/24809976	Fernandez-Bustamante A, Klawitter J, Repine JE, Agazio A, Janocha AJ, Shah C, Moss M, Douglas IS, Tran ZV, Erzurum SC, Christians U, Seres T.	Anesthesiology. 2014 Sep;121(3):469-81. doi: 10.1097/ALN.0000000000000301.	Anesthesiology. 2014	PubMed	citation	PMID:24809976 | PMCID:PMC4165799	pubmed	24809976	create date:2014/05/09 | first author:Fernandez-Bustamante A
Airway acidification in childhood asthma exacerbations.	/pubmed/24801459	Caffarelli C, Dascola CP, Peroni D, RicÃ² S, Stringari G, Varini M, Folesani G, Corradi M.	Allergy Asthma Proc. 2014 May-Jun;35(3):51-6. doi: 10.2500/aap.2014.35.3740.	Allergy Asthma Proc. 2014	PubMed	citation	PMID:24801459	pubmed	24801459	create date:2014/05/08 | first author:Caffarelli C
CCL11 as a potential diagnostic marker for asthma?	/pubmed/24796647	Wu D, Zhou J, Bi H, Li L, Gao W, Huang M, Adcock IM, Barnes PJ, Yao X.	J Asthma. 2014 Oct;51(8):847-54. doi: 10.3109/02770903.2014.917659. Epub 2014 May 13. Review.	J Asthma. 2014	PubMed	citation	PMID:24796647	pubmed	24796647	create date:2014/05/07 | first author:Wu D
High levels of interleukin-6 and 8-iso-prostaglandin in the exhaled breath condensate and serum of patients with chronic obstructive pulmonary disease related pulmonary hypertension.	/pubmed/24791862	He H, Tao Y, Chen X, Qiu H, Zhu J, Zhang J, Ma H.	Chin Med J (Engl). 2014;127(9):1608-12.	Chin Med J (Engl). 2014	PubMed	citation	PMID:24791862	pubmed	24791862	create date:2014/05/06 | first author:He H
Exhaled nitric oxide, nitrite/nitrate levels, allergy, rhinitis and asthma in the EGEA study.	/pubmed/24791832	Nadif R, Rava M, Decoster B, Huyvaert H, Le Moual N, Bousquet J, Siroux V, Varraso R, Pin I, Zerimech F, Matran R.	Eur Respir J. 2014 Aug;44(2):351-60. doi: 10.1183/09031936.00202413. Epub 2014 May 2.	Eur Respir J. 2014	PubMed	citation	PMID:24791832	pubmed	24791832	create date:2014/05/06 | first author:Nadif R
Exhaled breath condensate as a matrix for combustion-based nanoparticle exposure and health effect evaluation.	/pubmed/24773567	Sauvain JJ, Hohl MS, Wild P, Pralong JA, Riediker M.	J Aerosol Med Pulm Drug Deliv. 2014 Dec;27(6):449-58. doi: 10.1089/jamp.2013.1101.	J Aerosol Med Pulm Drug Deliv. 2014	PubMed	citation	PMID:24773567	pubmed	24773567	create date:2014/04/30 | first author:Sauvain JJ
Nitric oxide, IL-6 and IL-13 are increased in the exhaled breath condensates of children with allergic rhinitis.	/pubmed/24761460	ZagÃ³rska W, Grzela K, Kulus M, SobczyÅ„ski M, Grzela T.	Acta Paediatr. 2014 Apr;103(4):e148-53. doi: 10.1111/apa.12547.	Acta Paediatr. 2014	PubMed	citation	PMID:24761460	pubmed	24761460	create date:2014/04/25 | first author:ZagÃ³rska W
Exhaled and plasma nitrite: a comparative study among healthy, cirrhotic and liver transplant patients.	/pubmed/24760058	Augusto VS, Rodrigues AJ, C Silveira AP, de Castro E Silva O Jr, Mente ED, Evora PR.	Arq Gastroenterol. 2014 Jan-Mar;51(1):16-20.	Arq Gastroenterol. 2014	PubMed	citation	PMID:24760058	pubmed	24760058	create date:2014/04/25 | first author:Augusto VS
Analysis of volatile compounds in exhaled breath condensate in patients with severe pulmonary arterial hypertension.	/pubmed/24748102	Mansoor JK, Schelegle ES, Davis CE, Walby WF, Zhao W, Aksenov AA, Pasamontes A, Figueroa J, Allen R.	PLoS One. 2014 Apr 18;9(4):e95331. doi: 10.1371/journal.pone.0095331. eCollection 2014.	PLoS One. 2014	PubMed	citation	PMID:24748102 | PMCID:PMC3991617	pubmed	24748102	create date:2014/04/22 | first author:Mansoor JK
Evaluation of oxidative stress using exhaled breath 8-isoprostane levels on chronic kidney disease.	/pubmed/24714017	Tiryaki BS, Tasliyurt T, Yelken BM, Sahin S, Kutluturk F, Koseoglu HI, Ozturk B, Yilmaz A, Sahin S.	Niger J Clin Pract. 2014 May-Jun;17(3):356-60. doi: 10.4103/1119-3077.130240.	Niger J Clin Pract. 2014	PubMed	citation	PMID:24714017	pubmed	24714017	create date:2014/04/10 | first author:Tiryaki BS
Cigarette Smoking does not Induce Plasma or Pulmonary Oxidative Stress after Moderate-intensity Exercise.	/pubmed/24707095	Taito S, Domen S, Sekikawa K, Kamikawa N, Oura K, Kimura T, Takahashi M, Hamada H.	J Phys Ther Sci. 2014 Mar;26(3):413-5. doi: 10.1589/jpts.26.413. Epub 2014 Mar 25.	J Phys Ther Sci. 2014	PubMed	citation	PMID:24707095 | PMCID:PMC3976014	pubmed	24707095	create date:2014/04/08 | first author:Taito S
ROCK activation in lung of idiopathic pulmonary fibrosis with oxidative stress.	/pubmed/24674677	Shimizu Y, Dobashi K, Sano T, Yamada M.	Int J Immunopathol Pharmacol. 2014 Jan-Mar;27(1):37-44.	Int J Immunopathol Pharmacol. 2014	PubMed	citation	PMID:24674677	pubmed	24674677	create date:2014/03/29 | first author:Shimizu Y
The suitability of EBC-Pb as a new biomarker to assess occupational exposure to lead.	/pubmed/24670229	FÃ©lix PM, Almeida SM, Franco C, Almeida AB, Lopes C, Claro MI, Fragoso E, Teles C, Wolterbeek HT, Pinheiro T.	Int J Environ Health Res. 2015;25(1):67-80. doi: 10.1080/09603123.2014.893569. Epub 2014 Mar 27.	Int J Environ Health Res. 2015	PubMed	citation	PMID:24670229	pubmed	24670229	create date:2014/03/29 | first author:FÃ©lix PM
Inflammatory activity at school age in very low birth weight bronchopulmonary dysplasia survivors.	/pubmed/24668942	Korhonen PH, Suursalmi PH, Kopeli T, Nieminen R, LehtimÃ¤ki L, Luukkaala T, Korppi M, Saari A, Moilanen E, Tammela OK.	Pediatr Pulmonol. 2015 Jul;50(7):683-90. doi: 10.1002/ppul.23038. Epub 2014 Mar 26.	Pediatr Pulmonol. 2015	PubMed	citation	PMID:24668942	pubmed	24668942	create date:2014/03/29 | first author:Korhonen PH
Comparisons of ultrafine and fine particles in their associations with biomarkers reflecting physiological pathways.	/pubmed/24666379	Gong J, Zhu T, Kipen H, Wang G, Hu M, Guo Q, Ohman-Strickland P, Lu SE, Wang Y, Zhu P, Rich DQ, Huang W, Zhang J.	Environ Sci Technol. 2014 May 6;48(9):5264-73. doi: 10.1021/es5006016. Epub 2014 Apr 11.	Environ Sci Technol. 2014	PubMed	citation	PMID:24666379 | PMCID:PMC4015680	pubmed	24666379	create date:2014/03/29 | first author:Gong J
Liquid chromatography-mass spectrometry measurement of leukotrienes in asthma and other respiratory diseases.	/pubmed/24656639	Montuschi P, Santini G, Valente S, Mondino C, Macagno F, Cattani P, Zini G, Mores N.	J Chromatogr B Analyt Technol Biomed Life Sci. 2014 Aug 1;964:12-25. doi: 10.1016/j.jchromb.2014.02.059. Epub 2014 Mar 12. Review.	J Chromatogr B Analyt Technol Biomed Life Sci. 2014	PubMed	citation	PMID:24656639	pubmed	24656639	create date:2014/03/25 | first author:Montuschi P
Air pollution and subclinical airway inflammation in the SALIA cohort study.	/pubmed/24645673	Vossoughi M, Schikowski T, VierkÃ¶tter A, Sugiri D, Hoffmann B, Teichert T, Herder C, Schulte T, Luckhaus C, Raulf-Heimsoth M, Casjens S, BrÃ¼ning T, KrÃ¤mer U.	Immun Ageing. 2014 Mar 19;11(1):5. doi: 10.1186/1742-4933-11-5.	Immun Ageing. 2014	PubMed	citation	PMID:24645673 | PMCID:PMC4000047	pubmed	24645673	create date:2014/03/22 | first author:Vossoughi M
Occupational asthma follow-up--which markers are elevated in exhaled breath condensate and plasma?	/pubmed/24643743	PelclovÃ¡ D, FenclovÃ¡ Z, VlÄkovÃ¡ S, KlusÃ¡ÄkovÃ¡ P, LebedovÃ¡ J, SyslovÃ¡ K, BÄ›lÃ¡Äek J, Kuzma M, NavrÃ¡til T, Zakharov S, KaÄer P.	Int J Occup Med Environ Health. 2014 Apr;27(2):206-15. doi: 10.2478/s13382-014-0243-2. Epub 2014 Mar 19.	Int J Occup Med Environ Health. 2014	PubMed	citation	PMID:24643743	pubmed	24643743	create date:2014/03/20 | first author:PelclovÃ¡ D
[Risk factors for children's population health in stressed environmental conditions of lead pollition].	/pubmed/24624825	Baidaulet IO, Namazbaeva ZI, Dasybayeva GN, Bazeluk LT, Sabirov ZhV, Kusainova DS.	Gig Sanit. 2013 Nov-Dec;(6):64-9. Russian.	Gig Sanit. 2013	PubMed	citation	PMID:24624825	pubmed	24624825	create date:2014/03/15 | first author:Baidaulet IO
Exhaled breath condensate pH decreases during exercise-induced bronchoconstriction.	/pubmed/24612285	Bikov A, Galffy G, Tamasi L, Bartusek D, Antus B, Losonczy G, Horvath I.	Respirology. 2014 May;19(4):563-9. doi: 10.1111/resp.12248. Epub 2014 Feb 25.	Respirology. 2014	PubMed	citation	PMID:24612285	pubmed	24612285	create date:2014/03/13 | first author:Bikov A
Aspergillus spp. colonization in exhaled breath condensate of lung cancer patients from Puglia Region of Italy.	/pubmed/24548615	Carpagnano GE, Lacedonia D, Palladino GP, Logrieco G, Crisetti E, Susca A, Logrieco A, Foschino-Barbaro MP.	BMC Pulm Med. 2014 Feb 18;14:22. doi: 10.1186/1471-2466-14-22.	BMC Pulm Med. 2014	PubMed	citation	PMID:24548615 | PMCID:PMC3975946	pubmed	24548615	create date:2014/02/20 | first author:Carpagnano GE
Exhaled breath condensate eicosanoid levels in asthma: still questioned.	/pubmed/24530097	Guan WJ, Zheng XY, Zheng JP.	J Allergy Clin Immunol. 2014 Apr;133(4):1231-2. doi: 10.1016/j.jaci.2014.01.006. Epub 2014 Feb 12. No abstract available.	J Allergy Clin Immunol. 2014	PubMed	citation	PMID:24530097	pubmed	24530097	create date:2014/02/18 | first author:Guan WJ
Manganese in exhaled breath condensate: a new marker of exposure to welding fumes.	/pubmed/24508310	Hulo S, ChÃ©rot-Kornobis N, Howsam M, Crucq S, de Broucker V, Sobaszek A, Edme JL.	Toxicol Lett. 2014 Apr 7;226(1):63-9. doi: 10.1016/j.toxlet.2014.01.034. Epub 2014 Feb 5.	Toxicol Lett. 2014	PubMed	citation	PMID:24508310	pubmed	24508310	create date:2014/02/11 | first author:Hulo S
Lung function, airway inflammation, and polycyclic aromatic hydrocarbons exposure in mexican schoolchildren: a pilot study.	/pubmed/24500378	Barraza-Villarreal A, Escamilla-NuÃ±ez MC, Schilmann A, Hernandez-Cadena L, Li Z, Romanoff L, SjÃ¶din A, Del RÃ­o-Navarro BE, DÃ­az-Sanchez D, DÃ­az-Barriga F, Sly P, Romieu I.	J Occup Environ Med. 2014 Apr;56(4):415-9. doi: 10.1097/JOM.0000000000000111.	J Occup Environ Med. 2014	PubMed	citation	PMID:24500378 | PMCID:PMC4604599	pubmed	24500378	create date:2014/02/07 | first author:Barraza-Villarreal A
Exhaled IL-8 in systemic lupus erythematosus with and without pulmonary fibrosis.	/pubmed/24492930	Nielepkowicz-GoÅºdziÅ„ska A, Fendler W, Robak E, Kulczycka-Siennicka L, GÃ³rski P, Pietras T, BrzeziaÅ„ska E, Antczak A.	Arch Immunol Ther Exp (Warsz). 2014 Jun;62(3):231-8. doi: 10.1007/s00005-014-0270-5. Epub 2014 Feb 4.	Arch Immunol Ther Exp (Warsz). 2014	PubMed	citation	PMID:24492930 | PMCID:PMC4024123	pubmed	24492930	create date:2014/02/05 | first author:Nielepkowicz-GoÅºdziÅ„ska A
Using high-performance liquid chromatography with UV detector to quantify exhaled leukotriene B4 level in nonatopic adults.	/pubmed/24491995	Wan GH, Yan DC, Tseng HY, Lee JT, Lin YW.	J Formos Med Assoc. 2014 Aug;113(8):566-8. doi: 10.1016/j.jfma.2013.12.009. Epub 2014 Feb 1.	J Formos Med Assoc. 2014	PubMed	citation	PMID:24491995	pubmed	24491995	create date:2014/02/05 | first author:Wan GH
Challenges and limitations of testing efficacy of aerosol device delivery in young children.	/pubmed/24476048	Goralski JL, Davis SD.	J Aerosol Med Pulm Drug Deliv. 2014 Aug;27(4):264-71. doi: 10.1089/jamp.2013.1097. Epub 2014 Jan 29. Review.	J Aerosol Med Pulm Drug Deliv. 2014	PubMed	citation	PMID:24476048	pubmed	24476048	create date:2014/01/31 | first author:Goralski JL
pH in exhaled breath condensate and nasal lavage as a biomarker of air pollution-related inflammation in street traffic-controllers and office-workers.	/pubmed/24473505	Lima TM, Kazama CM, Koczulla AR, Hiemstra PS, Macchione M, Fernandes AL, Santos Ude P, Bueno-Garcia ML, Zanetta DM, AndrÃ© CD, Saldiva PH, Nakagawa NK.	Clinics (Sao Paulo). 2013 Dec;68(12):1488-94. doi: 10.6061/clinics/2013(12)03.	Clinics (Sao Paulo). 2013	PubMed	citation	PMID:24473505 | PMCID:PMC3840367	pubmed	24473505	create date:2014/01/30 | first author:Lima TM
Docosatetraenoyl LPA is elevated in exhaled breath condensate in idiopathic pulmonary fibrosis.	/pubmed/24468008	Montesi SB, Mathai SK, Brenner LN, Gorshkova IA, Berdyshev EV, Tager AM, Shea BS.	BMC Pulm Med. 2014 Jan 27;14:5. doi: 10.1186/1471-2466-14-5.	BMC Pulm Med. 2014	PubMed	citation	PMID:24468008 | PMCID:PMC3906883	pubmed	24468008	create date:2014/01/29 | first author:Montesi SB
Overexpression of dimethylarginine dimethylaminohydrolase 1 attenuates airway inflammation in a mouse model of asthma.	/pubmed/24465497	Kinker KG, Gibson AM, Bass SA, Day BP, Deng J, Medvedovic M, Figueroa JA, Hershey GK, Chen W.	PLoS One. 2014 Jan 10;9(1):e85148. doi: 10.1371/journal.pone.0085148. eCollection 2014.	PLoS One. 2014	PubMed	citation	PMID:24465497 | PMCID:PMC3894860	pubmed	24465497	create date:2014/01/28 | first author:Kinker KG
Biomarkers of eosinophilic inflammation in asthma.	/pubmed/24460178	Loutsios C, Farahi N, Porter L, Lok LS, Peters AM, Condliffe AM, Chilvers ER.	Expert Rev Respir Med. 2014 Apr;8(2):143-50. doi: 10.1586/17476348.2014.880052. Epub 2014 Jan 27. Review.	Expert Rev Respir Med. 2014	PubMed	citation	PMID:24460178	pubmed	24460178	create date:2014/01/28 | first author:Loutsios C
Reducing agents decrease the oxidative burst and improve clinical outcomes in COPD patients: a randomised controlled trial on the effects of sulphurous thermal water inhalation.	/pubmed/24453924	Contoli M, Gnesini G, Forini G, Marku B, Pauletti A, Padovani A, Casolari P, Taurino L, Ferraro A, Chicca M, Ciaccia A, Papi A, Pinamonti S.	ScientificWorldJournal. 2013 Dec 23;2013:927835. doi: 10.1155/2013/927835. eCollection 2013.	ScientificWorldJournal. 2013	PubMed	citation	PMID:24453924 | PMCID:PMC3884964	pubmed	24453924	create date:2014/01/24 | first author:Contoli M
The diagnostic value of gastroesophageal reflux disease (GERD) symptoms and detection of pepsin and bile acids in bronchoalveolar lavage fluid and exhaled breath condensate for identifying lung transplantation patients with GERD-induced aspiration.	/pubmed/24414458	Reder NP, Davis CS, Kovacs EJ, Fisichella PM.	Surg Endosc. 2014 Jun;28(6):1794-800. doi: 10.1007/s00464-013-3388-3. Epub 2014 Jan 11.	Surg Endosc. 2014	PubMed	citation	PMID:24414458	pubmed	24414458	create date:2014/01/15 | first author:Reder NP
Exhaled breath condensate in intubated neonates--a window into the lung's glutathione status.	/pubmed/24397246	Rosso MI, Roark S, Taylor E, Ping X, Ward JM, Roche K, McCracken C, Brown LA, Gauthier TW.	Respir Res. 2014 Jan 7;15:1. doi: 10.1186/1465-9921-15-1.	Respir Res. 2014	PubMed	citation	PMID:24397246 | PMCID:PMC3890556	pubmed	24397246	create date:2014/01/09 | first author:Rosso MI
Estradiol and mTORC2 cooperate to enhance prostaglandin biosynthesis and tumorigenesis in TSC2-deficient LAM cells.	/pubmed/24395886	Li C, Lee PS, Sun Y, Gu X, Zhang E, Guo Y, Wu CL, Auricchio N, Priolo C, Li J, Csibi A, Parkhitko A, Morrison T, Planaguma A, Kazani S, Israel E, Xu KF, Henske EP, Blenis J, Levy BD, Kwiatkowski D, Yu JJ.	J Exp Med. 2014 Jan 13;211(1):15-28. doi: 10.1084/jem.20131080. Epub 2014 Jan 6.	J Exp Med. 2014	PubMed	citation	PMID:24395886 | PMCID:PMC3892971	pubmed	24395886	create date:2014/01/08 | first author:Li C
Integrative genomic analysis identifies a role for intercellular adhesion molecule 1 in childhood asthma.	/pubmed/24393359	Klaassen EM, van de Kant KD, JÃ¶bsis Q, Penders J, van Schooten FJ, Quaak M, den Hartog GJ, Koppelman GH, van Schayck CP, van Eys G, Dompeling E.	Pediatr Allergy Immunol. 2014 Mar;25(2):166-72. doi: 10.1111/pai.12187. Epub 2014 Jan 6.	Pediatr Allergy Immunol. 2014	PubMed	citation	PMID:24393359	pubmed	24393359	create date:2014/01/08 | first author:Klaassen EM
Separation of oxalate, formate and glycolate in human body fluid samples by capillary electrophoresis with contactless conductometric detection.	/pubmed/24388242	KubÃ¡Åˆ P, ÄŽurÄ P, BittovÃ¡ M, Foret F.	J Chromatogr A. 2014 Jan 17;1325:241-6. doi: 10.1016/j.chroma.2013.12.039. Epub 2013 Dec 19.	J Chromatogr A. 2014	PubMed	citation	PMID:24388242	pubmed	24388242	create date:2014/01/07 | first author:KubÃ¡Åˆ P
Exhaled breath condensate, nasal eosinophil cationic protein level and nasal cytology during immunotherapy for cypress allergy.	/pubmed/24382191	Ventura MT, Murgia N, Montuschi P, Gelardi M, Ciabattoni G, Buquicchio R, Resta O, Passalacqua G.	J Biol Regul Homeost Agents. 2013 Oct-Dec;27(4):1083-9.	J Biol Regul Homeost Agents. 2013	PubMed	citation	PMID:24382191	pubmed	24382191	create date:2014/01/03 | first author:Ventura MT
Advances in adult asthma diagnosis and treatment in 2013.	/pubmed/24369799	Apter AJ.	J Allergy Clin Immunol. 2014 Jan;133(1):49-56. doi: 10.1016/j.jaci.2013.11.005. Review.	J Allergy Clin Immunol. 2014	PubMed	citation	PMID:24369799	pubmed	24369799	create date:2013/12/29 | first author:Apter AJ
Exhaled nitric oxide and other exhaled biomarkers in bronchial challenge with exercise in asthmatic children: current knowledge.	/pubmed/24368252	Barreto M, Zambardi R, Villa MP.	Paediatr Respir Rev. 2015 Jan;16(1):68-74. doi: 10.1016/j.prrv.2013.11.006. Epub 2013 Nov 21. Review.	Paediatr Respir Rev. 2015	PubMed	citation	PMID:24368252	pubmed	24368252	create date:2013/12/26 | first author:Barreto M
Exhaled breath condensate detects baseline reductions in chloride and increases in response to albuterol in cystic fibrosis patients.	/pubmed/24367235	Wheatley CM, Morgan WJ, Cassuto NA, Foxx-Lupo WT, Daines CL, Morgan MA, Phan H, Snyder EM.	Clin Med Insights Circ Respir Pulm Med. 2013 Dec 10;7:79-90. doi: 10.4137/CCRPM.S12882. eCollection 2013.	Clin Med Insights Circ Respir Pulm Med. 2013	PubMed	citation	PMID:24367235 | PMCID:PMC3869628	pubmed	24367235	create date:2013/12/25 | first author:Wheatley CM
Vest Chest Physiotherapy Airway Clearance is Associated with Nitric Oxide Metabolism.	/pubmed/24349778	Sisson JH, Wyatt TA, Pavlik JA, Sarna PS, Murphy PJ.	Pulm Med. 2013;2013:291375. doi: 10.1155/2013/291375. Epub 2013 Nov 21.	Pulm Med. 2013	PubMed	citation	PMID:24349778 | PMCID:PMC3857909	pubmed	24349778	create date:2013/12/19 | first author:Sisson JH
Inflammatory cytokines in exhaled breath condensate in children with inflammatory bowel diseases.	/pubmed/24339443	Krenke K, PeradzyÅ„ska J, Lange J, Banaszkiewicz A, Åazowska-Przeorek I, Grzela K, Radzikowski A, Kulus M.	Pediatr Pulmonol. 2014 Dec;49(12):1190-5. doi: 10.1002/ppul.22953. Epub 2013 Dec 11.	Pediatr Pulmonol. 2014	PubMed	citation	PMID:24339443	pubmed	24339443	create date:2013/12/18 | first author:Krenke K
Bifunctional magnetic nanoparticles for analysis of aldehyde metabolites in exhaled breath of lung cancer patients.	/pubmed/24315678	Xu H, Wei Y, Zhu L, Huang J, Li Y, Liu F, Wang S, Liu S.	J Chromatogr A. 2014 Jan 10;1324:29-35. doi: 10.1016/j.chroma.2013.11.041. Epub 2013 Nov 26.	J Chromatogr A. 2014	PubMed	citation	PMID:24315678	pubmed	24315678	create date:2013/12/10 | first author:Xu H
Young "healthy" smokers have functional and inflammatory changes in the nasal and the lower airways.	/pubmed/24307008	Nicola ML, Carvalho HB, Yoshida CT, Anjos FMD, Nakao M, Santos UP, Cardozo KHM, Carvalho VM, Pinto E, Farsky SHP, Saldiva PHN, Rubin BK, Nakagawa NK.	Chest. 2014 May;145(5):998-1005. doi: 10.1378/chest.13-1355.	Chest. 2014	PubMed	citation	PMID:24307008	pubmed	24307008	create date:2013/12/07 | first author:Nicola ML
Exhaled breath condensate: determination of non-volatile compounds and their potential for clinical diagnosis and monitoring. A review.	/pubmed/24296139	KubÃ¡Åˆ P, Foret F.	Anal Chim Acta. 2013 Dec 17;805:1-18. doi: 10.1016/j.aca.2013.07.049. Epub 2013 Jul 31. Review.	Anal Chim Acta. 2013	PubMed	citation	PMID:24296139	pubmed	24296139	create date:2013/12/04 | first author:KubÃ¡Åˆ P
Airway oxidative stress in chronic cough.	/pubmed/24294924	Koskela HO, Purokivi MK.	Cough. 2013 Dec 2;9(1):26. doi: 10.1186/1745-9974-9-26.	Cough. 2013	PubMed	citation	PMID:24294924 | PMCID:PMC4176500	pubmed	24294924	create date:2013/12/04 | first author:Koskela HO
Asthma across the ages: knowledge gaps in childhood asthma.	/pubmed/24290281	Szefler SJ, Chmiel JF, Fitzpatrick AM, Giacoia G, Green TP, Jackson DJ, Nielsen HC, Phipatanakul W, Raissy HH.	J Allergy Clin Immunol. 2014 Jan;133(1):3-13; quiz 14. doi: 10.1016/j.jaci.2013.10.018. Epub 2013 Nov 28. Review.	J Allergy Clin Immunol. 2014	PubMed	citation	PMID:24290281 | PMCID:PMC3925634	pubmed	24290281	create date:2013/12/03 | first author:Szefler SJ
Systemic and respiratory oxidative stress in the pathogenesis and diagnosis of Rhodococcus equi pneumonia.	/pubmed/24304399	Crowley J, Po E, Celi P, Muscatello G.	Equine Vet J Suppl. 2013 Dec;(45):20-5. doi: 10.1111/evj.12166.	Equine Vet J Suppl. 2013	PubMed	citation	PMID:24304399	pubmed	24304399	create date:2013/12/01 | first author:Crowley J
Detection of pulmonary amylase activity in exhaled breath condensate.	/pubmed/24287549	Zweifel M, Rechsteiner T, Hofer M, Boehler A.	J Breath Res. 2013 Dec;7(4):046007. doi: 10.1088/1752-7155/7/4/046007. Epub 2013 Nov 28.	J Breath Res. 2013	PubMed	citation	PMID:24287549	pubmed	24287549	create date:2013/11/30 | first author:Zweifel M
Biomarker sampling of the airways in asthma.	/pubmed/24285182	Alexis NE.	Curr Opin Pulm Med. 2014 Jan;20(1):46-52. doi: 10.1097/MCP.0000000000000010. Review.	Curr Opin Pulm Med. 2014	PubMed	citation	PMID:24285182	pubmed	24285182	create date:2013/11/29 | first author:Alexis NE
Mica dust and pneumoconiosis: example of a pure occupational exposure in a muscovite milling unit.	/pubmed/24270302	Hulo S, Cherot-kornobis N, Edme JL, de Broucker V, Falgayrac G, Penel G, Legrand-Cattan K, Remy J, Sobaszek A.	J Occup Environ Med. 2013 Dec;55(12):1469-74. doi: 10.1097/JOM.0000000000000004.	J Occup Environ Med. 2013	PubMed	citation	PMID:24270302	pubmed	24270302	create date:2013/11/26 | first author:Hulo S
Methylation of P16 in exhaled breath condensate for diagnosis of non-small cell lung cancer.	/pubmed/24268095	Xiao P, Chen JR, Zhou F, Lu CX, Yang Q, Tao GH, Tao YJ, Chen JL.	Lung Cancer. 2014 Jan;83(1):56-60. doi: 10.1016/j.lungcan.2013.09.008. Epub 2013 Sep 25.	Lung Cancer. 2014	PubMed	citation	PMID:24268095	pubmed	24268095	create date:2013/11/26 | first author:Xiao P
Exhaled breath condensate--from an analytical point of view.	/pubmed/24266297	Dodig S, Cepelak I.	Biochem Med (Zagreb). 2013;23(3):281-95. Review.	Biochem Med (Zagreb). 2013	PubMed	citation	PMID:24266297 | PMCID:PMC3900073	pubmed	24266297	create date:2013/11/26 | first author:Dodig S
Pepsin levels and oxidative stress markers in exhaled breath condensate of patients with gastroesophageal reflux disease.	/pubmed/24210194	Soyer T, Soyer OU, Birben E, KÄ±sa U, KalaycÄ± O, Cakmak M.	J Pediatr Surg. 2013 Nov;48(11):2247-50. doi: 10.1016/j.jpedsurg.2013.02.100.	J Pediatr Surg. 2013	PubMed	citation	PMID:24210194	pubmed	24210194	create date:2013/11/12 | first author:Soyer T
Determining urea levels in exhaled breath condensate with minimal preparation steps and classic LC-MS.	/pubmed/24190872	Pitiranggon M, Perzanowski MS, Kinney PL, Xu D, Chillrud SN, Yan B.	J Chromatogr Sci. 2014 Oct;52(9):1026-32. doi: 10.1093/chromsci/bmt150. Epub 2013 Nov 4.	J Chromatogr Sci. 2014	PubMed	citation	PMID:24190872 | PMCID:PMC4215077	pubmed	24190872	create date:2013/11/06 | first author:Pitiranggon M
CEA, SCC and NSE levels in exhaled breath condensate--possible markers for early detection of lung cancer.	/pubmed/24185583	Zou Y, Wang L, Zhao C, Hu Y, Xu S, Ying K, Wang P, Chen X.	J Breath Res. 2013 Dec;7(4):047101. doi: 10.1088/1752-7155/7/4/047101. Epub 2013 Nov 1.	J Breath Res. 2013	PubMed	citation	PMID:24185583	pubmed	24185583	create date:2013/11/05 | first author:Zou Y
Evaluation of the persistence of functional and biological respiratory health effects in clean-up workers 6 years after the prestige oil spill.	/pubmed/24184661	Zock JP, RodrÃ­guez-Trigo G, RodrÃ­guez-RodrÃ­guez E, Souto-Alonso A, Espinosa A, Pozo-RodrÃ­guez F, GÃ³mez FP, Fuster C, CastaÃ±o-Vinyals G, AntÃ³ JM, BarberÃ JA.	Environ Int. 2014 Jan;62:72-7. doi: 10.1016/j.envint.2013.09.020. Epub 2013 Oct 26.	Environ Int. 2014	PubMed	citation	PMID:24184661	pubmed	24184661	create date:2013/11/05 | first author:Zock JP
Mass spectrometry and 3-nitrotyrosine: strategies, controversies, and our current perspective.	/pubmed/24167057	Tsikas D, Duncan MW.	Mass Spectrom Rev. 2014 Jul-Aug;33(4):237-76. doi: 10.1002/mas.21396. Epub 2013 Oct 24. Review.	Mass Spectrom Rev. 2014	PubMed	citation	PMID:24167057	pubmed	24167057	create date:2013/10/30 | first author:Tsikas D
Exhaled breath analysis for lung cancer.	/pubmed/24163746	Dent AG, Sutedja TG, Zimmerman PV.	J Thorac Dis. 2013 Oct;5 Suppl 5:S540-50. doi: 10.3978/j.issn.2072-1439.2013.08.44. Review.	J Thorac Dis. 2013	PubMed	citation	PMID:24163746 | PMCID:PMC3804873	pubmed	24163746	create date:2013/10/29 | first author:Dent AG
Proteomic analysis of the asthmatic airway.	/pubmed/24162912	Wiktorowicz JE, Jamaluddin M.	Adv Exp Med Biol. 2014;795:221-32. doi: 10.1007/978-1-4614-8603-9_14. Review.	Adv Exp Med Biol. 2014	PubMed	citation	PMID:24162912	pubmed	24162912	create date:2013/10/29 | first author:Wiktorowicz JE
Laboratory and clinical acute effects of active and passive indoor group water-pipe (narghile) smoking.	/pubmed/24158379	Bentur L, Hellou E, Goldbart A, Pillar G, Monovich E, Salameh M, Scherb I, Bentur Y.	Chest. 2014 Apr;145(4):803-809. doi: 10.1378/chest.13-0960.	Chest. 2014	PubMed	citation	PMID:24158379	pubmed	24158379	create date:2013/10/26 | first author:Bentur L
Cysteinyl leukotriene levels correlate with 8-isoprostane levels in exhaled breath condensates of atopic and healthy children.	/pubmed/24153334	Wan GH, Yan DC, Tseng HY, Tung TH, Lin SJ, Lin YW.	Pediatr Res. 2013 Nov;74(5):584-91. doi: 10.1038/pr.2013.142. Epub 2013 Sep 2.	Pediatr Res. 2013	PubMed	citation	PMID:24153334	pubmed	24153334	create date:2013/10/25 | first author:Wan GH
Pulmonary biomarkers in COPD exacerbations: a systematic review.	/pubmed/24143945	Koutsokera A, Kostikas K, Nicod LP, Fitting JW.	Respir Res. 2013 Oct 21;14:111. doi: 10.1186/1465-9921-14-111. Review.	Respir Res. 2013	PubMed	citation	PMID:24143945 | PMCID:PMC4014989	pubmed	24143945	create date:2013/10/23 | first author:Koutsokera A
Oxidative stress in cystic fibrosis patients with Burkholderia cenocepacia airway colonization: relation of 8-isoprostane concentration in exhaled breath condensate to lung function decline.	/pubmed/24132725	Fila L, GrandcourtovÃ¡ A, ChlÃ¡dek J, Musil J.	Folia Microbiol (Praha). 2014 May;59(3):217-22. doi: 10.1007/s12223-013-0285-z. Epub 2013 Oct 17.	Folia Microbiol (Praha). 2014	PubMed	citation	PMID:24132725	pubmed	24132725	create date:2013/10/18 | first author:Fila L
Hydrogen peroxide content and pH of expired breath condensate from patients with asthma and COPD.	/pubmed/24111595	Murata K, Fujimoto K, Kitaguchi Y, Horiuchi T, Kubo K, Honda T.	COPD. 2014 Feb;11(1):81-7. doi: 10.3109/15412555.2013.830094. Epub 2013 Oct 10.	COPD. 2014	PubMed	citation	PMID:24111595	pubmed	24111595	create date:2013/10/12 | first author:Murata K
Exploring alternative biomaterials for diagnosis of pulmonary tuberculosis in HIV-negative patients by use of the GeneXpert MTB/RIF assay.	/pubmed/24108610	Shenai S, Amisano D, Ronacher K, Kriel M, Banada PP, Song T, Lee M, Joh JS, Winter J, Thayer R, Via LE, Kim S, Barry CE 3rd, Walzl G, Alland D.	J Clin Microbiol. 2013 Dec;51(12):4161-6. doi: 10.1128/JCM.01743-13. Epub 2013 Oct 9.	J Clin Microbiol. 2013	PubMed	citation	PMID:24108610 | PMCID:PMC3838083	pubmed	24108610	create date:2013/10/11 | first author:Shenai S
Evaluation of oxidative status with exhaled breath 8-isoprostane levels in patients with hyperthyroidism.	/pubmed/24107071	Bastug E, Tasliyurt T, Kutluturk F, Sahin S, Yilmaz A, Sivgin H, Yelken BM, Ozturk B, Yilmaz A, Sahin S.	Endocr Metab Immune Disord Drug Targets. 2013 Dec;13(4):306-10.	Endocr Metab Immune Disord Drug Targets. 2013	PubMed	citation	PMID:24107071	pubmed	24107071	create date:2013/10/11 | first author:Bastug E
Plasma and EBC microRNAs as early biomarkers of non-small-cell lung cancer.	/pubmed/24102090	Mozzoni P, Banda I, Goldoni M, Corradi M, Tiseo M, Acampa O, Balestra V, Ampollini L, Casalini A, Carbognani P, Mutti A.	Biomarkers. 2013 Dec;18(8):679-86. doi: 10.3109/1354750X.2013.845610. Epub 2013 Oct 8.	Biomarkers. 2013	PubMed	citation	PMID:24102090	pubmed	24102090	create date:2013/10/10 | first author:Mozzoni P
Measurement of neopterin, TGF-Î²1Â and ACE in the exhaled breath condensate of patients with sarcoidosis.	/pubmed/24091835	Ahmadzai H, Cameron B, Chui J, Lloyd A, Wakefield D, Thomas PS.	J Breath Res. 2013 Dec;7(4):046003. doi: 10.1088/1752-7155/7/4/046003. Epub 2013 Oct 4.	J Breath Res. 2013	PubMed	citation	PMID:24091835	pubmed	24091835	create date:2013/10/05 | first author:Ahmadzai H
Is health-related quality of life associated with upper and lower airway inflammation in asthmatics?	/pubmed/24073408	Scichilone N, Braido F, Taormina S, Pozzecco E, PaternÃ² A, Baiardini I, Casolaro V, Canonica GW, Bellia V.	Biomed Res Int. 2013;2013:539290. doi: 10.1155/2013/539290. Epub 2013 Aug 31.	Biomed Res Int. 2013	PubMed	citation	PMID:24073408 | PMCID:PMC3773386	pubmed	24073408	create date:2013/09/28 | first author:Scichilone N
Exhaled matrix metalloproteinase-9 (MMP-9) in different biological phenotypes of asthma.	/pubmed/24070522	Barbaro MP, Spanevello A, Palladino GP, Salerno FG, Lacedonia D, Carpagnano GE.	Eur J Intern Med. 2014 Jan;25(1):92-6. doi: 10.1016/j.ejim.2013.08.705. Epub 2013 Sep 23.	Eur J Intern Med. 2014	PubMed	citation	PMID:24070522	pubmed	24070522	create date:2013/09/28 | first author:Barbaro MP
Nitrites and nitrates in exhaled breath condensate in cystic fibrosis: relation to clinical parameters.	/pubmed/24020705	Fila L, Chladek J, Maly M, Musil J.	Bratisl Lek Listy. 2013;114(9):503-7.	Bratisl Lek Listy. 2013	PubMed	citation	PMID:24020705	pubmed	24020705	create date:2013/09/12 | first author:Fila L
Ion mobility and liquid chromatography/mass spectrometry strategies for exhaled breath condensate glucose quantitation in cystic fibrosis studies.	/pubmed/24019192	Monge ME, PÃ©rez JJ, Dwivedi P, Zhou M, McCarty NA, Stecenko AA, FernÃ¡ndez FM.	Rapid Commun Mass Spectrom. 2013 Oct 30;27(20):2263-71. doi: 10.1002/rcm.6683.	Rapid Commun Mass Spectrom. 2013	PubMed	citation	PMID:24019192	pubmed	24019192	create date:2013/09/11 | first author:Monge ME
Decomposition and solubility of H2O2: implications in exhaled breath condensate.	/pubmed/24002883	Chen SF, Danao MG.	J Breath Res. 2013 Dec;7(4):046001. doi: 10.1088/1752-7155/7/4/046001. Epub 2013 Sep 4.	J Breath Res. 2013	PubMed	citation	PMID:24002883	pubmed	24002883	create date:2013/09/05 | first author:Chen SF
Interleukin-2 levels in exhaled breath condensates, asthma severity, and asthma control in nonallergic asthma.	/pubmed/23998235	Boonpiyathad S, Pornsuriyasak P, Buranapraditkun S, Klaewsongkram J.	Allergy Asthma Proc. 2013 Sep-Oct;34(5):e35-41. doi: 10.2500/aap.2013.34.3680. Erratum in: Allergy Asthma Proc. 2013 Nov-Dec;34(6):561.	Allergy Asthma Proc. 2013	PubMed	citation	PMID:23998235	pubmed	23998235	create date:2013/09/04 | first author:Boonpiyathad S
[Effects of xuebijing on nitric oxide and VEGF-A in exhaled breath condensate of patients with ALI/ARDS].	/pubmed/23980355	Xue LX, Chen JR, Tao YJ, Chen JL, Xu ZH, Jiang YS.	Zhongguo Zhong Xi Yi Jie He Za Zhi. 2013 Jun;33(6):766-9. Chinese.	Zhongguo Zhong Xi Yi Jie He Za Zhi. 2013	PubMed	citation	PMID:23980355	pubmed	23980355	create date:2013/08/29 | first author:Xue LX
Increase of pro-oxidants with no evidence of lipid peroxidation in exhaled breath condensate after a 10-km race in non-athletes.	/pubmed/23979922	Araneda OF, Urbina-Stagno R, Tuesta M, Haichelis D, Alvear M, Salazar MP, GarcÃ­a C.	J Physiol Biochem. 2014 Mar;70(1):107-15. doi: 10.1007/s13105-013-0285-0. Epub 2013 Aug 27.	J Physiol Biochem. 2014	PubMed	citation	PMID:23979922	pubmed	23979922	create date:2013/08/28 | first author:Araneda OF
Markers that can Reflect Asthmatic Activity before and after Reduction of Inhaled Corticosteroids: A Pilot Study.	/pubmed/23943655	Kato G, Takahashi K, Izuhara K, Komiya K, Kimura S, Hayashi S.	Biomark Insights. 2013 Aug 4;8:97-105. doi: 10.4137/BMI.S12537. eCollection 2013.	Biomark Insights. 2013	PubMed	citation	PMID:23943655 | PMCID:PMC3738382	pubmed	23943655	create date:2013/08/15 | first author:Kato G
Airway drug pharmacokinetics via analysis of exhaled breath condensate.	/pubmed/23932897	Esther CR Jr, Boucher RC, Johnson MR, Ansede JH, Donn KH, O'Riordan TG, Ghio AJ, Hirsh AJ.	Pulm Pharmacol Ther. 2014 Feb;27(1):76-82. doi: 10.1016/j.pupt.2013.07.009. Epub 2013 Aug 7.	Pulm Pharmacol Ther. 2014	PubMed	citation	PMID:23932897 | PMCID:PMC3947122	pubmed	23932897	create date:2013/08/13 | first author:Esther CR Jr
Recent advances in asthma biomarker research.	/pubmed/23907809	Leung TF, Ko FW, Wong GW.	Ther Adv Respir Dis. 2013 Oct;7(5):297-308. doi: 10.1177/1753465813496863. Epub 2013 Aug 1. Review.	Ther Adv Respir Dis. 2013	PubMed	citation	PMID:23907809	pubmed	23907809	create date:2013/08/03 | first author:Leung TF
Oxidative stress and macrolides in bronchiectasis--exhaling few clues.	/pubmed/23890203	Wong C, Jones S.	Respirology. 2013 Oct;18(7):1037-8. doi: 10.1111/resp.12161. No abstract available.	Respirology. 2013	PubMed	citation	PMID:23890203	pubmed	23890203	create date:2013/07/31 | first author:Wong C
Breath metabolomic profiling by nuclear magnetic resonance spectroscopy in asthma.	/pubmed/23888905	Ibrahim B, Marsden P, Smith JA, Custovic A, Nilsson M, Fowler SJ.	Allergy. 2013 Aug;68(8):1050-6. doi: 10.1111/all.12211. Epub 2013 Jul 29.	Allergy. 2013	PubMed	citation	PMID:23888905	pubmed	23888905	create date:2013/07/31 | first author:Ibrahim B
Systemic tryptophan and kynurenine catabolite levels relate to severity of rhinovirus-induced asthma exacerbation: a prospective study with a parallel-group design.	/pubmed/23882022	van der Sluijs KF, van de Pol MA, Kulik W, Dijkhuis A, Smids BS, van Eijk HW, Karlas JA, Molenkamp R, Wolthers KC, Johnston SL, van der Zee JS, Sterk PJ, Lutter R; RESOLVE research team..	Thorax. 2013 Dec;68(12):1122-30. doi: 10.1136/thoraxjnl-2013-203728. Epub 2013 Jul 23.	Thorax. 2013	PubMed	citation	PMID:23882022	pubmed	23882022	create date:2013/07/25 | first author:van der Sluijs KF
Seasonal Changes in Endotoxin Exposure and Its Relationship to Exhaled Nitric Oxide and Exhaled Breath Condensate pH Levels in Atopic and Healthy Children.	/pubmed/23840530	Wan GH, Yan DC, Tung TH, Tang CS, Liu CH.	PLoS One. 2013 Jun 19;8(6):e66785. doi: 10.1371/journal.pone.0066785. Print 2013.	PLoS One. 2013	PubMed	citation	PMID:23840530 | PMCID:PMC3686731	pubmed	23840530	create date:2013/07/11 | first author:Wan GH
Monitoring oxidative stress during chronic obstructive pulmonary disease exacerbations using malondialdehyde.	/pubmed/23834671	Antus B, Harnasi G, Drozdovszky O, Barta I.	Respirology. 2014 Jan;19(1):74-9. doi: 10.1111/resp.12155.	Respirology. 2014	PubMed	citation	PMID:23834671	pubmed	23834671	create date:2013/07/10 | first author:Antus B
Effect of simvastatin on physiological and biological outcomes in patients undergoing esophagectomy: a randomized placebo-controlled trial.	/pubmed/23817506	Shyamsundar M, McAuley DF, Shields MO, MacSweeney R, Duffy MJ, Johnston JR, McGuigan J, Backman JT, Calfee CS, Matthay MM, Griffiths MJ, McDowell C, Elborn SJ, OÊ¼Kane CM.	Ann Surg. 2014 Jan;259(1):26-31. doi: 10.1097/SLA.0b013e31829d686b.	Ann Surg. 2014	PubMed	citation	PMID:23817506	pubmed	23817506	create date:2013/07/03 | first author:Shyamsundar M
Assessment of the biological effects of welding fumes emitted from metal inert gas welding processes of aluminium and zinc-plated materials in humans.	/pubmed/23790592	Hartmann L, Bauer M, Bertram J, Gube M, Lenz K, Reisgen U, Schettgen T, Kraus T, Brand P.	Int J Hyg Environ Health. 2014 Mar;217(2-3):160-8. doi: 10.1016/j.ijheh.2013.04.008. Epub 2013 May 29.	Int J Hyg Environ Health. 2014	PubMed	citation	PMID:23790592	pubmed	23790592	create date:2013/06/25 | first author:Hartmann L
Aging and airway inflammation.	/pubmed/23740581	Carpagnano GE, Turchiarelli V, Spanevello A, Palladino GP, Barbaro MP.	Aging Clin Exp Res. 2013 Jun;25(3):239-45. doi: 10.1007/s40520-013-0040-y. Epub 2013 May 18.	Aging Clin Exp Res. 2013	PubMed	citation	PMID:23740581	pubmed	23740581	create date:2013/06/07 | first author:Carpagnano GE
Effects of long-term azithromycin therapy on airway oxidative stress markers in non-cystic fibrosis bronchiectasis.	/pubmed/23714268	Diego AD, Milara J, Martinez-MoragÃ³n E, Palop M, LeÃ³n M, Cortijo J.	Respirology. 2013 Oct;18(7):1056-62. doi: 10.1111/resp.12130.	Respirology. 2013	PubMed	citation	PMID:23714268	pubmed	23714268	create date:2013/05/30 | first author:Diego AD
8-isoprostane levels in serum and bronchoalveolar lavage in idiopathic pulmonary fibrosis and sarcoidosis.	/pubmed/23702326	Malli F, Bardaka F, Tsilioni I, Karetsi E, Gourgoulianis KI, Daniil Z.	Food Chem Toxicol. 2013 Nov;61:160-3. doi: 10.1016/j.fct.2013.05.016. Epub 2013 May 20.	Food Chem Toxicol. 2013	PubMed	citation	PMID:23702326	pubmed	23702326	create date:2013/05/25 | first author:Malli F
Inflammatory biomarkers in sputum predict COPD exacerbations.	/pubmed/23689877	Tufvesson E, Ekberg M, Bjermer L.	Lung. 2013 Aug;191(4):413-6. doi: 10.1007/s00408-013-9473-5. Epub 2013 May 21.	Lung. 2013	PubMed	citation	PMID:23689877	pubmed	23689877	create date:2013/05/22 | first author:Tufvesson E
Marine lipid fraction PCSO-524 (lyprinol/omega XL) of the New Zealand green lipped mussel attenuates hyperpnea-induced bronchoconstriction in asthma.	/pubmed/23660397	Mickleborough TD, Vaughn CL, Shei RJ, Davis EM, Wilhite DP.	Respir Med. 2013 Aug;107(8):1152-63. doi: 10.1016/j.rmed.2013.04.010. Epub 2013 May 7.	Respir Med. 2013	PubMed	citation	PMID:23660397	pubmed	23660397	create date:2013/05/11 | first author:Mickleborough TD
Markers of airway inflammation in the exhaled breath condensate of preschool wheezers.	/pubmed/23653968	Caballero S, Martorell A, Escribano A, Belda J.	J Investig Allergol Clin Immunol. 2013;23(1):7-13.	J Investig Allergol Clin Immunol. 2013	PubMed	citation	PMID:23653968	pubmed	23653968	create date:2013/05/10 | first author:Caballero S
Biomarkers for gastroesophageal reflux in respiratory diseases.	/pubmed/23653634	Emilsson OI, GÃ­slason T, Olin AC, Janson C, Olafsson I.	Gastroenterol Res Pract. 2013;2013:148086. doi: 10.1155/2013/148086. Epub 2013 Apr 9.	Gastroenterol Res Pract. 2013	PubMed	citation	PMID:23653634 | PMCID:PMC3638692	pubmed	23653634	create date:2013/05/09 | first author:Emilsson OI
Cardiorespiratory biomarker responses in healthy young adults to drastic air quality changes surrounding the 2008 Beijing Olympics.	/pubmed/23646463	Zhang J, Zhu T, Kipen H, Wang G, Huang W, Rich D, Zhu P, Wang Y, Lu SE, Ohman-Strickland P, Diehl S, Hu M, Tong J, Gong J, Thomas D; HEI Health Review Committee..	Res Rep Health Eff Inst. 2013 Feb;(174):5-174.	Res Rep Health Eff Inst. 2013	PubMed	citation	PMID:23646463 | PMCID:PMC4086245	pubmed	23646463	create date:2013/05/08 | first author:Zhang J
Immunomagnetic molecular probe with UHPLC-MS/MS: a promising way for reliable bronchial asthma diagnostics based on quantification of cysteinyl leukotrienes.	/pubmed/23644905	SyslovÃ¡ K, BÃ¶hmovÃ¡ A, DemirbaÄŸ E, Å imkovÃ¡ K, Kuzma M, PelclovÃ¡ D, SedlÃ¡k V, ÄŒÃ¡p P, MartÃ¡sek P, KaÄer P.	J Pharm Biomed Anal. 2013 Jul-Aug;81-82:108-17. doi: 10.1016/j.jpba.2013.03.026. Epub 2013 Apr 8.	J Pharm Biomed Anal. 2013	PubMed	citation	PMID:23644905	pubmed	23644905	create date:2013/05/07 | first author:SyslovÃ¡ K
Mycoplasma pneumoniae in children with acute and refractory asthma.	/pubmed/23622002	Wood PR, Hill VL, Burks ML, Peters JI, Singh H, Kannan TR, Vale S, Cagle MP, Principe MF, Baseman JB, Brooks EG.	Ann Allergy Asthma Immunol. 2013 May;110(5):328-334.e1. doi: 10.1016/j.anai.2013.01.022. Epub 2013 Feb 23. Erratum in: Ann Allergy Asthma Immunol. 2013 Oct;111(4):309.	Ann Allergy Asthma Immunol. 2013	PubMed	citation	PMID:23622002 | PMCID:PMC3703852	pubmed	23622002	create date:2013/04/30 | first author:Wood PR
Exhaled breath condensate eicosanoid levels associate with asthma and its severity.	/pubmed/23608729	Kazani S, Planaguma A, Ono E, Bonini M, Zahid M, Marigowda G, Wechsler ME, Levy BD, Israel E.	J Allergy Clin Immunol. 2013 Sep;132(3):547-53. doi: 10.1016/j.jaci.2013.01.058. Epub 2013 Apr 19.	J Allergy Clin Immunol. 2013	PubMed	citation	PMID:23608729 | PMCID:PMC3759610	pubmed	23608729	create date:2013/04/24 | first author:Kazani S
Lung cancer biomarkers: State of the art.	/pubmed/23599685	Subramaniam S, Thakur RK, Yadav VK, Nanda R, Chowdhury S, Agrawal A.	J Carcinog. 2013 Feb 28;12:3. doi: 10.4103/1477-3163.107958. Print 2013.	J Carcinog. 2013	PubMed	citation	PMID:23599685 | PMCID:PMC3622361	pubmed	23599685	create date:2013/04/20 | first author:Subramaniam S
Increased cys-leukotrienes in exhaled breath condensate and decrease of PNIF after intranasal allergen challenge support the recognition of allergic rhinitis in children.	/pubmed/23563863	ZagÃ³rska W, Grzela K, Kulus M, SobczyÅ„ski M, Grzela T.	Arch Immunol Ther Exp (Warsz). 2013 Aug;61(4):327-32. doi: 10.1007/s00005-013-0224-3. Epub 2013 Apr 7.	Arch Immunol Ther Exp (Warsz). 2013	PubMed	citation	PMID:23563863	pubmed	23563863	create date:2013/04/09 | first author:ZagÃ³rska W
Exhaled breath condensate formate after inhaled allergen provocation in atopic asthmatics in vivo.	/pubmed/23557458	Greenwald R, Johnson BA, Hoskins A, Dworski R.	J Asthma. 2013 Aug;50(6):619-22. doi: 10.3109/02770903.2013.783065. Epub 2013 Apr 10.	J Asthma. 2013	PubMed	citation	PMID:23557458	pubmed	23557458	create date:2013/04/06 | first author:Greenwald R
Non-invasive biomarkers in exacerbations of obstructive lung disease.	/pubmed/23521049	Warwick G, Thomas PS, Yates DH.	Respirology. 2013 Jul;18(5):874-84. doi: 10.1111/resp.12089.	Respirology. 2013	PubMed	citation	PMID:23521049	pubmed	23521049	create date:2013/03/26 | first author:Warwick G
Mitochondrial DNA mutations in exhaled breath condensate of patients with lung cancer.	/pubmed/23507584	Yang Ai SS, Hsu K, Herbert C, Cheng Z, Hunt J, Lewis CR, Thomas PS.	Respir Med. 2013 Jun;107(6):911-8. doi: 10.1016/j.rmed.2013.02.007. Epub 2013 Mar 16.	Respir Med. 2013	PubMed	citation	PMID:23507584	pubmed	23507584	create date:2013/03/20 | first author:Yang Ai SS
Potential of surface acoustic wave biosensors for early sepsis diagnosis.	/pubmed/23471596	Csete M, Hunt WD.	J Clin Monit Comput. 2013 Aug;27(4):427-31. doi: 10.1007/s10877-013-9446-5. Epub 2013 Mar 8. Review.	J Clin Monit Comput. 2013	PubMed	citation	PMID:23471596	pubmed	23471596	create date:2013/03/09 | first author:Csete M
Detection of inflammation and oxidative lung injury in exhaled breath condensate of rats with acute lung injury due to Staphylococcal enterotoxin B.	/pubmed/23470328	Solomon R, Sandhu H, Phumeetham S, Gowda KM, Heidemann SM.	J Breath Res. 2013 Jun;7(2):026003. doi: 10.1088/1752-7155/7/2/026003. Epub 2013 Mar 8.	J Breath Res. 2013	PubMed	citation	PMID:23470328	pubmed	23470328	create date:2013/03/09 | first author:Solomon R
Exhaled cytokines in systemic lupus erythematosus with lung involvement.	/pubmed/23467253	Nielepkowicz-GoÅºdziÅ„ska A, Fendler W, Robak E, Kulczycka-Siennicka L, GÃ³rski P, Pietras T, BrzeziaÅ„ska E, Antczak A.	Pol Arch Med Wewn. 2013;123(4):141-8. Epub 2013 Mar 4.	Pol Arch Med Wewn. 2013	PubMed	citation	PMID:23467253	pubmed	23467253	create date:2013/03/08 | first author:Nielepkowicz-GoÅºdziÅ„ska A
Effect of allergen inhalation on airway oxidant stress, using exhaled breath condensate 8-isoprostane, in mild asthma.	/pubmed/23461590	Sood A, Qualls C, Seagrave J, McDonald J, Shohreh R, Chiavaroli A, Schuyler M.	J Asthma. 2013 Jun;50(5):449-56. doi: 10.3109/02770903.2013.780609. Epub 2013 Apr 10.	J Asthma. 2013	PubMed	citation	PMID:23461590	pubmed	23461590	create date:2013/03/07 | first author:Sood A
Characterization of a portable method for the collection of exhaled breath condensate and subsequent analysis of metal content.	/pubmed/23450296	Fox JR, Spannhake EW, Macri KK, Torrey CM, Mihalic JN, Eftim SE, Lees PS, Geyh AS.	Environ Sci Process Impacts. 2013 Apr;15(4):721-9. doi: 10.1039/c3em30906a.	Environ Sci Process Impacts. 2013	PubMed	citation	PMID:23450296	pubmed	23450296	create date:2013/03/02 | first author:Fox JR
Concentration of exhaled breath condensate biomarkers after fractionated collection based on exhaled CO2Â signal.	/pubmed/23445573	Goldoni M, Corradi M, Mozzoni P, Folesani G, Alinovi R, Pinelli S, Andreoli R, Pigini D, Tillo R, Filetti A, Garavelli C, Mutti A.	J Breath Res. 2013 Mar;7(1):017101. doi: 10.1088/1752-7155/7/1/017101. Epub 2013 Feb 27.	J Breath Res. 2013	PubMed	citation	PMID:23445573	pubmed	23445573	create date:2013/03/01 | first author:Goldoni M
Sensitive and selective chemiluminescence assay for hydrogen peroxide in exhaled breath condensate using nanoparticle-based catalysis.	/pubmed/23434559	Li X, Zhang Z, Tao L, Gao M.	Spectrochim Acta A Mol Biomol Spectrosc. 2013 Apr 15;107:311-6. doi: 10.1016/j.saa.2013.01.062. Epub 2013 Feb 1.	Spectrochim Acta A Mol Biomol Spectrosc. 2013	PubMed	citation	PMID:23434559	pubmed	23434559	create date:2013/02/26 | first author:Li X
[Interest for evaluation of bronchial inflammation in asthma].	/pubmed/23434035	Glas N, Vergnon JM, Pacheco Y.	Rev Pneumol Clin. 2013 Apr;69(2):76-82. doi: 10.1016/j.pneumo.2012.10.004. Epub 2013 Feb 19. Review. French.	Rev Pneumol Clin. 2013	PubMed	citation	PMID:23434035	pubmed	23434035	create date:2013/02/26 | first author:Glas N
Functional and biological characteristics of asthma in cleaning workers.	/pubmed/23433770	Vizcaya D, Mirabelli MC, Orriols R, AntÃ³ JM, Barreiro E, Burgos F, Arjona L, Gomez F, Zock JP.	Respir Med. 2013 May;107(5):673-83. doi: 10.1016/j.rmed.2013.01.011. Epub 2013 Feb 20.	Respir Med. 2013	PubMed	citation	PMID:23433770	pubmed	23433770	create date:2013/02/26 | first author:Vizcaya D
Exhaled nitrite/nitrate levels as a marker of respiratory complications after heart valve surgery.	/pubmed/23428714	ArcÃªncio L, Vento DA, Bassetto S, Evora PR, Rodrigues AJ.	J Crit Care. 2013 Aug;28(4):533.e1-7. doi: 10.1016/j.jcrc.2012.12.009. Epub 2013 Feb 18.	J Crit Care. 2013	PubMed	citation	PMID:23428714	pubmed	23428714	create date:2013/02/23 | first author:ArcÃªncio L
Biomarkers of exposure to metal dust in exhaled breath condensate: methodology optimization.	/pubmed/23428056	FÃ©lix PM, Franco C, Barreiros MA, Batista B, Bernardes S, Garcia SM, Almeida AB, Almeida SM, Wolterbeek HT, Pinheiro T.	Arch Environ Occup Health. 2013;68(2):72-9. doi: 10.1080/19338244.2011.638951.	Arch Environ Occup Health. 2013	PubMed	citation	PMID:23428056	pubmed	23428056	create date:2013/02/23 | first author:FÃ©lix PM
Exhaled breath condensate: a comprehensive update.	/pubmed/23420285	Ahmadzai H, Huang S, Hettiarachchi R, Lin JL, Thomas PS, Zhang Q.	Clin Chem Lab Med. 2013 Jul;51(7):1343-61. doi: 10.1515/cclm-2012-0593. Review.	Clin Chem Lab Med. 2013	PubMed	citation	PMID:23420285	pubmed	23420285	create date:2013/02/20 | first author:Ahmadzai H
Asymmetric dimethylarginine in exhaled breath condensate and serum of children with asthma.	/pubmed/23412513	Carraro S, Giordano G, Piacentini G, Kantar A, Moser S, Cesca L, Berardi M, Di Gangi IM, Baraldi E.	Chest. 2013 Aug;144(2):405-410. doi: 10.1378/chest.12-2379.	Chest. 2013	PubMed	citation	PMID:23412513	pubmed	23412513	create date:2013/02/16 | first author:Carraro S
[Metabolomic profiles of exhaled breath condensate of 39 nickel exposed workers].	/pubmed/23405751	Romano A, Aiani MR, Brambilla M, Brambilla P, Carcano M, Galbiati E, Porro S, Mascagni P.	G Ital Med Lav Ergon. 2012 Jul-Sep;34(3 Suppl):682-6. Italian.	G Ital Med Lav Ergon. 2012	PubMed	citation	PMID:23405751	pubmed	23405751	create date:2013/02/15 | first author:Romano A
[Pilot study: Apricena Marble District quarry workers and COPD].	/pubmed/23405707	Zefferino R, Arsa A, Masullo M, Nigri AG, Fanelli A, Carella F, Ambrosi L.	G Ital Med Lav Ergon. 2012 Jul-Sep;34(3 Suppl):526-8. Italian.	G Ital Med Lav Ergon. 2012	PubMed	citation	PMID:23405707	pubmed	23405707	create date:2013/02/15 | first author:Zefferino R
Exhaled breath condensate in pediatric asthma: promising new advance or pouring cold water on a lot of hot air? a systematic review.	/pubmed/23401497	Thomas PS, Lowe AJ, Samarasinghe P, Lodge CJ, Huang Y, Abramson MJ, Dharmage SC, Jaffe A.	Pediatr Pulmonol. 2013 May;48(5):419-42. doi: 10.1002/ppul.22776. Epub 2013 Feb 8. Review.	Pediatr Pulmonol. 2013	PubMed	citation	PMID:23401497	pubmed	23401497	create date:2013/02/13 | first author:Thomas PS
The application of exhaled breath analysis in racing Thoroughbreds and the influence of high intensity exercise and ambient temperature on the concentration of carbon monoxide and pH in exhaled breath.	/pubmed/23395154	Cathcart MP, Love S, Sutton DG, Reardon RJ, Hughes KJ.	Vet J. 2013 Aug;197(2):318-23. doi: 10.1016/j.tvjl.2012.12.022. Epub 2013 Feb 5.	Vet J. 2013	PubMed	citation	PMID:23395154	pubmed	23395154	create date:2013/02/12 | first author:Cathcart MP
Acute and chronic inflammatory responses induced by smoking in individuals susceptible and non-susceptible to development of COPD: from specific disease phenotyping towards novel therapy. Protocol of a cross-sectional study.	/pubmed/23377993	Lo Tam Loi AT, Hoonhorst SJ, Franciosi L, Bischoff R, Hoffmann RF, Heijink I, van Oosterhout AJ, Boezen HM, Timens W, Postma DS, Lammers JW, Koenderman L, Ten Hacken NH.	BMJ Open. 2013 Feb 1;3(2). pii: e002178. doi: 10.1136/bmjopen-2012-002178. Print 2013.	BMJ Open. 2013	PubMed	citation	PMID:23377993 | PMCID:PMC3586075	pubmed	23377993	create date:2013/02/05 | first author:Lo Tam Loi AT
Hydrogen peroxide detection in wet air with a Prussian Blue based solid salt bridged three electrode system.	/pubmed/23374034	Komkova MA, Karyakina EE, Marken F, Karyakin AA.	Anal Chem. 2013 Mar 5;85(5):2574-7. doi: 10.1021/ac303761h. Epub 2013 Feb 13.	Anal Chem. 2013	PubMed	citation	PMID:23374034	pubmed	23374034	create date:2013/02/05 | first author:Komkova MA
Changes in exhaled breath condensate pH in healthy and asthmatic pregnant women.	/pubmed/23369006	Eszes N, Bikov A, LÃ¡zÃ¡r Z, BohÃ¡cs A, MÃ¼ller V, Stenczer B, RigÃ³ J Jr, Losonczy G, HorvÃ¡th I, TamÃ¡si L.	Acta Obstet Gynecol Scand. 2013 May;92(5):591-7. doi: 10.1111/aogs.12094. Epub 2013 Mar 1.	Acta Obstet Gynecol Scand. 2013	PubMed	citation	PMID:23369006	pubmed	23369006	create date:2013/02/02 | first author:Eszes N
Exhaled breath condensate: a promising source for biomarkers of lung disease.	/pubmed/23365513	Liang Y, Yeligar SM, Brown LA.	ScientificWorldJournal. 2012;2012:217518. doi: 10.1100/2012/217518. Epub 2012 Dec 17.	ScientificWorldJournal. 2012	PubMed	citation	PMID:23365513 | PMCID:PMC3539342	pubmed	23365513	create date:2013/02/01 | first author:Liang Y
Separating smoking-related diseases using NMR-based metabolomics of exhaled breath condensate.	/pubmed/23360153	de Laurentiis G, Paris D, Melck D, Montuschi P, Maniscalco M, Bianco A, Sofia M, Motta A.	J Proteome Res. 2013 Mar 1;12(3):1502-11. doi: 10.1021/pr301171p. Epub 2013 Feb 12.	J Proteome Res. 2013	PubMed	citation	PMID:23360153	pubmed	23360153	create date:2013/01/31 | first author:de Laurentiis G
Exhaled breath condensate adenosine tracks lung function changes in cystic fibrosis.	/pubmed/23355385	Esther CR Jr, Olsen BM, Lin FC, Fine J, Boucher RC.	Am J Physiol Lung Cell Mol Physiol. 2013 Apr 1;304(7):L504-9. doi: 10.1152/ajplung.00344.2012. Epub 2013 Jan 25.	Am J Physiol Lung Cell Mol Physiol. 2013	PubMed	citation	PMID:23355385 | PMCID:PMC3627937	pubmed	23355385	create date:2013/01/29 | first author:Esther CR Jr
Chronic-alcohol-abuse-induced oxidative stress in the development of acute respiratory distress syndrome.	/pubmed/23346021	Liang Y, Yeligar SM, Brown LA.	ScientificWorldJournal. 2012;2012:740308. doi: 10.1100/2012/740308. Epub 2012 Dec 27.	ScientificWorldJournal. 2012	PubMed	citation	PMID:23346021 | PMCID:PMC3543796	pubmed	23346021	create date:2013/01/25 | first author:Liang Y
Comment on 'the effect of temperature on exhaled breath condensate collection'.	/pubmed/23326824	Effros RM, Casaburi R, Porszasz J, Morales EM, Saraswat A, Rehan V.	J Breath Res. 2012 Dec;6(4):048001; author reply 048002. No abstract available.	J Breath Res. 2012	PubMed	citation	PMID:23326824	pubmed	23326824	create date:2013/01/18 | first author:Effros RM
Epithelial regulation of eicosanoid production in asthma.	/pubmed/23323271	Hallstrand TS, Lai Y, Henderson WR Jr, Altemeier WA, Gelb MH.	Pulm Pharmacol Ther. 2012 Dec;25(6):432-7. Review.	Pulm Pharmacol Ther. 2012	PubMed	citation	PMID:23323271 | PMCID:PMC3627426	pubmed	23323271	create date:2013/01/17 | first author:Hallstrand TS
Malondialdehyde in exhaled breath condensate and urine as a biomarker of air pollution induced oxidative stress.	/pubmed/23321859	Gong J, Zhu T, Kipen H, Wang G, Hu M, Ohman-Strickland P, Lu SE, Zhang L, Wang Y, Zhu P, Rich DQ, Diehl SR, Huang W, Zhang JJ.	J Expo Sci Environ Epidemiol. 2013 May-Jun;23(3):322-7. doi: 10.1038/jes.2012.127. Epub 2013 Jan 16.	J Expo Sci Environ Epidemiol. 2013	PubMed	citation	PMID:23321859 | PMCID:PMC4049321	pubmed	23321859	create date:2013/01/17 | first author:Gong J
Symptoms, but not a biomarker response to inhaled corticosteroids, predict asthma in preschool children with recurrent wheeze.	/pubmed/23304059	Klaassen EM, van de Kant KD, JÃ¶bsis Q, HÃ¸vig ST, van Schayck CP, Rijkers GT, Dompeling E.	Mediators Inflamm. 2012;2012:162571. doi: 10.1155/2012/162571. Epub 2012 Dec 5.	Mediators Inflamm. 2012	PubMed	citation	PMID:23304059 | PMCID:PMC3523165	pubmed	23304059	create date:2013/01/11 | first author:Klaassen EM
Airways allergic inflammation and L. reuterii treatment in asthmatic children.	/pubmed/22691248	Miraglia Del Giudice M, Maiello N, Decimo F, Fusco N, D' Agostino B, Sullo N, Capasso M, Salpietro V, Gitto E, Ciprandi G, Marseglia GL, Perrone L.	J Biol Regul Homeost Agents. 2012 Jan-Mar;26(1 Suppl):S35-40.	J Biol Regul Homeost Agents. 2012	PubMed	citation	PMID:22691248	pubmed	22691248	create date:2013/01/11 | first author:Miraglia Del Giudice M
Assessment of the inflammatory effect of low-dose oxygen in mechanically ventilated patients.	/pubmed/23296630	Fernandez R, Gili G, Villagra A, Lopez-Aguilar J, Artigas A.	Intensive Care Med. 2013 Apr;39(4):711-6. doi: 10.1007/s00134-012-2801-z. Epub 2013 Jan 8.	Intensive Care Med. 2013	PubMed	citation	PMID:23296630	pubmed	23296630	create date:2013/01/09 | first author:Fernandez R
Inflammatory markers in exhaled breath condensate in patients with asthma and rhinitis.	/pubmed/23289461	Aksu K, Kurt H, GÃ¼ndÃ¼z E, DeÄŸirmenci I, Kurt E.	Tuberk Toraks. 2012;60(4):321-6.	Tuberk Toraks. 2012	PubMed	citation	PMID:23289461	pubmed	23289461	create date:2013/01/08 | first author:Aksu K
Sarcoidosis: Immunopathogenesis and Immunological Markers.	/pubmed/26464848	Loke WS, Herbert C, Thomas PS.	Int J Chronic Dis. 2013;2013:928601. doi: 10.1155/2013/928601. Epub 2013 Jul 25. Review.	Int J Chronic Dis. 2013	PubMed	citation	PMID:26464848 | PMCID:PMC4590933	pubmed	26464848	create date:2013/01/01 | first author:Loke WS
Biomarkers in Exhaled Breath Condensate and Serum of Chronic Obstructive Pulmonary Disease and Non-Small-Cell Lung Cancer.	/pubmed/26464846	Lim MY, Thomas PS.	Int J Chronic Dis. 2013;2013:578613. doi: 10.1155/2013/578613. Epub 2013 Aug 1. Review.	Int J Chronic Dis. 2013	PubMed	citation	PMID:26464846 | PMCID:PMC4590922	pubmed	26464846	create date:2013/01/01 | first author:Lim MY
Relationship between exhaled leukotriene and 8-isoprostane levels and asthma severity, asthma control level, and asthma control test score.	/pubmed/23265270	Keskin O, Balaban S, Keskin M, Kucukosmanoglu E, Gogebakan B, Ozkars MY, Kul S, Bayram H, Coskun Y.	Allergol Immunopathol (Madr). 2014 May-Jun;42(3):191-7. doi: 10.1016/j.aller.2012.09.003. Epub 2012 Dec 21.	Allergol Immunopathol (Madr). 2014	PubMed	citation	PMID:23265270	pubmed	23265270	create date:2012/12/26 | first author:Keskin O
Safety of an alkalinizing buffer designed for inhaled medications in humans.	/pubmed/23258576	Davis MD, Walsh BK, Dwyer ST, Combs C, Vehse N, Paget-Brown A, Pajewski T, Hunt JF.	Respir Care. 2013 Jul;58(7):1226-32. doi: 10.4187/respcare.01753. Epub 2012 Dec 18.	Respir Care. 2013	PubMed	citation	PMID:23258576	pubmed	23258576	create date:2012/12/22 | first author:Davis MD
Effect of nebulized beclomethasone on airway inflammation and clinical status of children with allergic asthma and rhinitis: a randomized, double-blind, placebo-controlled study.	/pubmed/23257680	Profita M, Riccobono L, Bonanno A, Chanez P, Gagliardo R, Montalbano AM, Albano GD, Liotta G, Gjomarkaj M, La Grutta S.	Int Arch Allergy Immunol. 2013;161(1):53-64. doi: 10.1159/000343137. Epub 2012 Dec 14.	Int Arch Allergy Immunol. 2013	PubMed	citation	PMID:23257680	pubmed	23257680	create date:2012/12/22 | first author:Profita M
Testing for laryngopharyngeal reflux in exhaled breath condensate: a pilot study.	/pubmed/23253346	Davies-Husband CR, Zaman S, Whinney DJ.	Clin Otolaryngol. 2012 Dec;37(6):497-8. doi: 10.1111/coa.12035. No abstract available.	Clin Otolaryngol. 2012	PubMed	citation	PMID:23253346	pubmed	23253346	create date:2012/12/21 | first author:Davies-Husband CR
Secondhand smoke exposure induces acutely airway acidification and oxidative stress.	/pubmed/23218453	Kostikas K, Minas M, Nikolaou E, Papaioannou AI, Liakos P, Gougoura S, Gourgoulianis KI, Dinas PC, Metsios GS, Jamurtas AZ, Flouris AD, Koutedakis Y.	Respir Med. 2013 Feb;107(2):172-9. doi: 10.1016/j.rmed.2012.10.017. Epub 2012 Dec 4.	Respir Med. 2013	PubMed	citation	PMID:23218453	pubmed	23218453	create date:2012/12/12 | first author:Kostikas K
[New perspectives in biomonitoring of metallic elements: the example of hexavalent chromium].	/pubmed/23213798	Mutti A, De Palma G, Goldoni M.	G Ital Med Lav Ergon. 2012 Jul-Sep;34(3):251-4. Italian.	G Ital Med Lav Ergon. 2012	PubMed	citation	PMID:23213798	pubmed	23213798	create date:2012/12/12 | first author:Mutti A
Profiling the proteome of exhaled breath condensate in healthy smokers and COPD patients by LC-MS/MS.	/pubmed/23203040	Fumagalli M, Ferrari F, Luisetti M, Stolk J, Hiemstra PS, Capuano D, Viglio S, Fregonese L, Cerveri I, Corana F, Tinelli C, Iadarola P.	Int J Mol Sci. 2012 Oct 29;13(11):13894-910. doi: 10.3390/ijms131113894.	Int J Mol Sci. 2012	PubMed	citation	PMID:23203040 | PMCID:PMC3509556	pubmed	23203040	create date:2012/12/04 | first author:Fumagalli M
Inflammatory markers in blood and exhaled air after short-term exposure to cooking fumes.	/pubmed/23179989	Svedahl SR, Svendsen K, Tufvesson E, Romundstad PR, Sjaastad AK, Qvenild T, Hilt B.	Ann Occup Hyg. 2013 Mar;57(2):230-9. doi: 10.1093/annhyg/mes069. Epub 2012 Nov 23.	Ann Occup Hyg. 2013	PubMed	citation	PMID:23179989 | PMCID:PMC3567812	pubmed	23179989	create date:2012/11/28 | first author:Svedahl SR
Traffic-related air pollutants and exhaled markers of airway inflammation and oxidative stress in New York City adolescents.	/pubmed/23177171	Patel MM, Chillrud SN, Deepti KC, Ross JM, Kinney PL.	Environ Res. 2013 Feb;121:71-8. doi: 10.1016/j.envres.2012.10.012. Epub 2012 Nov 23.	Environ Res. 2013	PubMed	citation	PMID:23177171 | PMCID:PMC3577992	pubmed	23177171	create date:2012/11/28 | first author:Patel MM
Exhaled breath condensate pH in mechanically ventilated patients.	/pubmed/23158868	Nannini LJ, Quintana R, Bagilet DH, Druetta M, RamÃ­rez M, Nieto R, Guelman Greta G.	Med Intensiva. 2013 Dec;37(9):593-9. doi: 10.1016/j.medin.2012.10.002. Epub 2012 Nov 15. English, Spanish.	Med Intensiva. 2013	PubMed	citation	PMID:23158868	pubmed	23158868	create date:2012/11/20 | first author:Nannini LJ
The effect of academic exam stress on mucosal and cellular airway immune markers among healthy and allergic individuals.	/pubmed/23157618	Trueba AF, Rosenfield D, OberdÃ¶rster E, Vogel PD, Ritz T.	Psychophysiology. 2013 Jan;50(1):5-14. doi: 10.1111/j.1469-8986.2012.01487.x. Epub 2012 Nov 15.	Psychophysiology. 2013	PubMed	citation	PMID:23157618	pubmed	23157618	create date:2012/11/20 | first author:Trueba AF
Asthma severity in childhood and metabolomic profiling of breath condensate.	/pubmed/23157191	Carraro S, Giordano G, Reniero F, Carpi D, Stocchero M, Sterk PJ, Baraldi E.	Allergy. 2013 Jan;68(1):110-7. doi: 10.1111/all.12063. Epub 2012 Nov 16.	Allergy. 2013	PubMed	citation	PMID:23157191	pubmed	23157191	create date:2012/11/20 | first author:Carraro S
Online trapping and enrichment ultra performance liquid chromatography-tandem mass spectrometry method for sensitive measurement of "arginine-asymmetric dimethylarginine cycle" biomarkers in human exhaled breath condensate.	/pubmed/23140956	Di Gangi IM, Pirillo P, Carraro S, Gucciardi A, Naturale M, Baraldi E, Giordano G.	Anal Chim Acta. 2012 Nov 19;754:67-74. doi: 10.1016/j.aca.2012.09.032. Epub 2012 Oct 8.	Anal Chim Acta. 2012	PubMed	citation	PMID:23140956	pubmed	23140956	create date:2012/11/13 | first author:Di Gangi IM
Nasal and bronchial inflammation after nasal allergen challenge: assessment using noninvasive methods.	/pubmed/23101310	Serrano CD, Valero A, Bartra J, Roca-Ferrer J, MuÃ±oz-Cano R, SÃ¡nchez-LÃ³pez J, Mullol J, Picado C.	J Investig Allergol Clin Immunol. 2012;22(5):351-6.	J Investig Allergol Clin Immunol. 2012	PubMed	citation	PMID:23101310	pubmed	23101310	create date:2012/10/30 | first author:Serrano CD
Effects of low-dose fluticasone propionate/salmeterol combination therapy on exhaled nitric oxide and nitrite/nitrate in breath condensates from patients with mild persistent asthma.	/pubmed/23098359	Pasha MA, Smith TC, Feustel PJ, Jourd'heuil D.	J Asthma. 2013 Feb;50(1):64-70. doi: 10.3109/02770903.2012.733467. Epub 2012 Oct 26.	J Asthma. 2013	PubMed	citation	PMID:23098359	pubmed	23098359	create date:2012/10/27 | first author:Pasha MA
Determination of ELISA reproducibility to detect protein markers in exhaled breath condensate.	/pubmed/23095251	Nunez-Naveira L, Marinas-Pardo LA, Amor-Carro O, Montero-Martinez C.	J Breath Res. 2012 Dec;6(4):046003. doi: 10.1088/1752-7155/6/4/046003. Epub 2012 Oct 25.	J Breath Res. 2012	PubMed	citation	PMID:23095251	pubmed	23095251	create date:2012/10/26 | first author:Nunez-Naveira L
Detection of Torque teno virus DNA in exhaled breath by polymerase chain reaction.	/pubmed/23093057	Chikasue K, Kimura M, Ikeda K, Ohnishi T, Kawanishi S, Iio T, Kataoka M, Arao Y.	Acta Med Okayama. 2012;66(5):387-97.	Acta Med Okayama. 2012	PubMed	citation	PMID:23093057	pubmed	23093057	create date:2012/10/25 | first author:Chikasue K
Exhaled RANTES and interleukin 4 levels after exercise challenge in children with asthma.	/pubmed/23062383	Keskin O, Keskin M, Kucukosmanoglu E, Ozkars MY, Gogebakan B, Kul S, Bayram H, Coskun Y.	Ann Allergy Asthma Immunol. 2012 Nov;109(5):303-8. doi: 10.1016/j.anai.2012.08.009.	Ann Allergy Asthma Immunol. 2012	PubMed	citation	PMID:23062383	pubmed	23062383	create date:2012/10/16 | first author:Keskin O
The effects of weekly augmentation therapy in patients with PiZZ Î±1-antitrypsin deficiency.	/pubmed/23055718	Schmid ST, Koepke J, Dresel M, Hattesohl A, Frenzel E, Perez J, Lomas DA, Miranda E, Greulich T, Noeske S, Wencker M, Teschler H, Vogelmeier C, Janciauskiene S, Koczulla AR.	Int J Chron Obstruct Pulmon Dis. 2012;7:687-96. doi: 10.2147/COPD.S34560. Epub 2012 Sep 28.	Int J Chron Obstruct Pulmon Dis. 2012	PubMed	citation	PMID:23055718 | PMCID:PMC3468059	pubmed	23055718	create date:2012/10/12 | first author:Schmid ST
Cysteinyl leukotrienes in exhaled breath condensate of smoking asthmatics.	/pubmed/23045385	Celik D, Doruk S, Koseoglu HI, Sahin S, Celikel S, Erkorkmaz U.	Clin Chem Lab Med. 2013 May;51(5):1069-73.	Clin Chem Lab Med. 2013	PubMed	citation	PMID:23045385	pubmed	23045385	create date:2012/10/10 | first author:Celik D
Measurement of F2- isoprostanes and isofurans using gas chromatography-mass spectrometry.	/pubmed/23044261	Milne GL, Gao B, Terry ES, Zackert WE, Sanchez SC.	Free Radic Biol Med. 2013 Jun;59:36-44. doi: 10.1016/j.freeradbiomed.2012.09.030. Epub 2012 Oct 5.	Free Radic Biol Med. 2013	PubMed	citation	PMID:23044261 | PMCID:PMC4306329	pubmed	23044261	create date:2012/10/10 | first author:Milne GL
Assessment of oxidative stress biomarkers in exhaled breath condensate and blood of Thoroughbred foals.	/pubmed/23036175	Po E, Williams C, Muscatello G, Celi P.	Vet J. 2013 May;196(2):269-71. doi: 10.1016/j.tvjl.2012.08.018. Epub 2012 Oct 1.	Vet J. 2013	PubMed	citation	PMID:23036175	pubmed	23036175	create date:2012/10/06 | first author:Po E
Hydrogen peroxide in exhaled breath condensate in asthmatic children during acute exacerbation and after treatment.	/pubmed/23018317	Caffarelli C, Calcinai E, Rinaldi L, Povesi Dascola C, Terracciano L, Corradi M.	Respiration. 2012;84(4):291-8. Epub 2012 Sep 27.	Respiration. 2012	PubMed	citation	PMID:23018317	pubmed	23018317	create date:2012/09/29 | first author:Caffarelli C
[Obstructive sleep apnoea and oxidative stress].	/pubmed/23011770	Westhoff M, Litterst P.	Pneumologie. 2012 Oct;66(10):610-5. doi: 10.1055/s-0032-1325691. Epub 2012 Sep 25. German.	Pneumologie. 2012	PubMed	citation	PMID:23011770	pubmed	23011770	create date:2012/09/27 | first author:Westhoff M
Respiratory health and breath condensate acidity in sawmill workers.	/pubmed/23007314	LjubiÄiÄ‡ Ä†aluÅ¡iÄ‡ A, Varnai VM, CavloviÄ‡ AO, SegviÄ‡ KlariÄ‡ M, Beljo R, Prester L, Macan J.	Int Arch Occup Environ Health. 2013 Oct;86(7):815-25. doi: 10.1007/s00420-012-0817-x. Epub 2012 Sep 25.	Int Arch Occup Environ Health. 2013	PubMed	citation	PMID:23007314	pubmed	23007314	create date:2012/09/26 | first author:LjubiÄiÄ‡ Ä†aluÅ¡iÄ‡ A
Controlled exposure to diesel exhaust causes increased nitrite in exhaled breath condensate among subjects with asthma.	/pubmed/23001278	Hussain S, Laumbach R, Coleman J, Youssef H, Kelly-McNeil K, Ohman-Strickland P, Zhang J, Kipen H.	J Occup Environ Med. 2012 Oct;54(10):1186-91. doi: 10.1097/JOM.0b013e31826bb64c.	J Occup Environ Med. 2012	PubMed	citation	PMID:23001278 | PMCID:PMC4443752	pubmed	23001278	create date:2012/09/25 | first author:Hussain S
[The combined application of hypoxytherapy and oxygen therapy for the spa and resort-based treatment of bronchial asthma].	/pubmed/22994058	[No authors listed]	Vopr Kurortol Fizioter Lech Fiz Kult. 2012 Jul-Aug;(4):10-4. Russian.	Vopr Kurortol Fizioter Lech Fiz Kult. 2012	PubMed	citation	PMID:22994058	pubmed	22994058	create date:2012/09/22
Exhaled breath condensate pH is influenced by respiratory droplet dilution.	/pubmed/22990071	Bikov A, Galffy G, Tamasi L, Lazar Z, Losonczy G, Horvath I.	J Breath Res. 2012 Dec;6(4):046002. doi: 10.1088/1752-7155/6/4/046002. Epub 2012 Sep 18.	J Breath Res. 2012	PubMed	citation	PMID:22990071	pubmed	22990071	create date:2012/09/20 | first author:Bikov A
Impact of bacterial colonization on exhaled inflammatory markers in wheezing preschool children.	/pubmed/22990010	van de Kant KD, Klaassen EM, van Aerde KJ, Damoiseaux J, Bruggeman CA, Stelma FF, Stobberingh EE, Muris JW, JÃ¶bsis Q, van Schayck OC, Dompeling E.	J Breath Res. 2012 Dec;6(4):046001. doi: 10.1088/1752-7155/6/4/046001. Epub 2012 Sep 18. Erratum in: J Breath Res. 2012 Dec;6(4):049601.	J Breath Res. 2012	PubMed	citation	PMID:22990010	pubmed	22990010	create date:2012/09/20 | first author:van de Kant KD
Novel extraction of volatile biomarkers from canine breath for gas chromatography-mass spectrometry.	/pubmed/22989995	Dissanayake S, Lathan P, Mlsna T.	J Breath Res. 2012 Dec;6(4):041001. doi: 10.1088/1752-7155/6/4/041001. Epub 2012 Sep 18.	J Breath Res. 2012	PubMed	citation	PMID:22989995	pubmed	22989995	create date:2012/09/20 | first author:Dissanayake S
Serum, urine, and breath-related biomarkers in the diagnosis of obstructive sleep apnea in children: is it for real?	/pubmed/22965273	Gozal D.	Curr Opin Pulm Med. 2012 Nov;18(6):561-7. doi: 10.1097/MCP.0b013e328358be2d. Review.	Curr Opin Pulm Med. 2012	PubMed	citation	PMID:22965273	pubmed	22965273	create date:2012/09/12 | first author:Gozal D
Developing an amperometric hydrogen peroxide sensor for an exhaled breath analysis system.	/pubmed/22949159	Wiedemair J, van Dorp HD, Olthuis W, van den Berg A.	Electrophoresis. 2012 Nov;33(21):3181-6. doi: 10.1002/elps.201200218. Epub 2012 Sep 5.	Electrophoresis. 2012	PubMed	citation	PMID:22949159	pubmed	22949159	create date:2012/09/06 | first author:Wiedemair J
Inflammatory and oxidative stress responses of healthy young adults to changes in air quality during the Beijing Olympics.	/pubmed/22936356	Huang W, Wang G, Lu SE, Kipen H, Wang Y, Hu M, Lin W, Rich D, Ohman-Strickland P, Diehl SR, Zhu P, Tong J, Gong J, Zhu T, Zhang J.	Am J Respir Crit Care Med. 2012 Dec 1;186(11):1150-9. doi: 10.1164/rccm.201205-0850OC. Epub 2012 Aug 30.	Am J Respir Crit Care Med. 2012	PubMed	citation	PMID:22936356 | PMCID:PMC3530204	pubmed	22936356	create date:2012/09/01 | first author:Huang W
Circulating and exhaled vascular endothelial growth factor in asthmatic pregnancy.	/pubmed/22900522	Bikov A, Bohacs A, Eszes N, Weiszhar Z, Ivancso I, Muller V, Rigo J Jr, Losonczy G, Tamasi L, Horvath I.	Biomarkers. 2012 Nov;17(7):648-54. doi: 10.3109/1354750X.2012.713004. Epub 2012 Aug 20.	Biomarkers. 2012	PubMed	citation	PMID:22900522	pubmed	22900522	create date:2012/08/21 | first author:Bikov A
Exhaled breath condensate pH assays.	/pubmed/22877616	Davis MD, Hunt J.	Immunol Allergy Clin North Am. 2012 Aug;32(3):377-86. doi: 10.1016/j.iac.2012.06.003. Epub 2012 Jul 10. Review.	Immunol Allergy Clin North Am. 2012	PubMed	citation	PMID:22877616	pubmed	22877616	create date:2012/08/11 | first author:Davis MD
Exhaled breath condensate: an overview.	/pubmed/22877615	Davis MD, Montpetit A, Hunt J.	Immunol Allergy Clin North Am. 2012 Aug;32(3):363-75. doi: 10.1016/j.iac.2012.06.014. Epub 2012 Jul 20. Review.	Immunol Allergy Clin North Am. 2012	PubMed	citation	PMID:22877615 | PMCID:PMC3417047	pubmed	22877615	create date:2012/08/11 | first author:Davis MD
Exhaled matrix metalloproteinase-9 in lung cancer.	/pubmed/22877564	Carpagnano GE, Palladino GP, Martinelli D, Lacedonia D, Orlando S, Foschino-Barbaro MP.	Rejuvenation Res. 2012 Aug;15(4):359-65. doi: 10.1089/rej.2011.1254.	Rejuvenation Res. 2012	PubMed	citation	PMID:22877564	pubmed	22877564	create date:2012/08/11 | first author:Carpagnano GE
[Clinical effects of budesonide/formoterol combination drug in elder patients with asthma compared with budesonide plus tulobuterol patch combination treatment].	/pubmed/22868522	Onari Y, Haruta Y, Mukaida K, Kondoh K.	Arerugi. 2012 Jun;61(6):820-31. Japanese.	Arerugi. 2012	PubMed	citation	PMID:22868522	pubmed	22868522	create date:2012/08/08 | first author:Onari Y
Exhaled breath condensate in pulmonary arterial hypertension.	/pubmed/22854169	Warwick G, Kotlyar E, Chow S, Thomas PS, Yates DH.	J Breath Res. 2012 Sep;6(3):036006. doi: 10.1088/1752-7155/6/3/036006. Epub 2012 Aug 2.	J Breath Res. 2012	PubMed	citation	PMID:22854169	pubmed	22854169	create date:2012/08/03 | first author:Warwick G
Exhaled breath 8-isoprostane as a marker of asthma severity.	/pubmed/22852009	Piotrowski WJ, Majewski S, Marczak J, Kurmanowska Z, GÃ³rski P, Antczak A.	Arch Med Sci. 2012 Jul 4;8(3):515-20. doi: 10.5114/aoms.2012.28639.	Arch Med Sci. 2012	PubMed	citation	PMID:22852009 | PMCID:PMC3400897	pubmed	22852009	create date:2012/08/02 | first author:Piotrowski WJ
Induced sputum, exhaled NO, and breath condensate in occupational medicine.	/pubmed/22850351	ChÃ©rot-Kornobis N, Hulo S, de Broucker V, Hassoun S, Lepage N, EdmÃ© JL, Sobaszek A.	J Occup Environ Med. 2012 Aug;54(8):922-7. doi: 10.1097/JOM.0b013e31825a34b3. Review.	J Occup Environ Med. 2012	PubMed	citation	PMID:22850351	pubmed	22850351	create date:2012/08/02 | first author:ChÃ©rot-Kornobis N
Molecular and microscopic analysis of bacteria and viruses in exhaled breath collected using a simple impaction and condensing method.	/pubmed/22848436	Xu Z, Shen F, Li X, Wu Y, Chen Q, Jie X, Yao M.	PLoS One. 2012;7(7):e41137. doi: 10.1371/journal.pone.0041137. Epub 2012 Jul 25.	PLoS One. 2012	PubMed	citation	PMID:22848436 | PMCID:PMC3405091	pubmed	22848436	create date:2012/08/01 | first author:Xu Z
Interest of exhaled biomarkers in occupational asthma to latex: a case report.	/pubmed/22845730	de Broucker V, Hulo S, Cherot-Kornobis N, Lartigau-Sezary I, Matran R, Sobaszek A, Edme JL.	Arch Environ Occup Health. 2012;67(3):170-6. doi: 10.1080/19338244.2011.619213.	Arch Environ Occup Health. 2012	PubMed	citation	PMID:22845730	pubmed	22845730	create date:2012/08/01 | first author:de Broucker V
Lung function and biomarkers of airway inflammation during and after hospitalization for acute exacerbations of childhood asthma associated with viral respiratory symptoms.	/pubmed/22840252	Debley JS, Cochrane ES, Redding GJ, Carter ER.	Ann Allergy Asthma Immunol. 2012 Aug;109(2):114-20. doi: 10.1016/j.anai.2012.06.004. Epub 2012 Jun 26.	Ann Allergy Asthma Immunol. 2012	PubMed	citation	PMID:22840252 | PMCID:PMC3430518	pubmed	22840252	create date:2012/07/31 | first author:Debley JS
Exercise in cold air and hydrogen peroxide release in exhaled breath condensate.	/pubmed/22836633	Marek E, Volke J, MÃ¼ckenhoff K, Platen P, Marek W.	Adv Exp Med Biol. 2013;756:169-77. doi: 10.1007/978-94-007-4549-0_22.	Adv Exp Med Biol. 2013	PubMed	citation	PMID:22836633	pubmed	22836633	create date:2012/07/28 | first author:Marek E
Enhanced exhalation of matrix metalloproteinase-9 and tissue inhibitor of metalloproteinase-1 in patients with COPD exacerbation: a prospective study.	/pubmed/22832426	Kwiatkowska S, Noweta K, Zieba M, Nowak D, Bialasiewicz P.	Respiration. 2012;84(3):231-41. doi: 10.1159/000339417. Epub 2012 Jul 24.	Respiration. 2012	PubMed	citation	PMID:22832426	pubmed	22832426	create date:2012/07/27 | first author:Kwiatkowska S
Comparison of different non-invasive methods for detection of allergic asthma.	/pubmed/22826049	Raulf-Heimsoth M, van Kampen V, Heinze E, Bernard S, Borowitzki G, Freundt S, Sucker K, Eliakopoulos C, Nienhaus A, BrÃ¼ning T, Merget R.	Adv Exp Med Biol. 2013;755:55-63.	Adv Exp Med Biol. 2013	PubMed	citation	PMID:22826049	pubmed	22826049	create date:2012/07/25 | first author:Raulf-Heimsoth M
Relationship between exhaled nitric oxide and exposure to low-level environmental tobacco smoke in children with asthma on inhaled corticosteroids.	/pubmed/22799435	de la Riva-Velasco E, Krishnan S, Dozor AJ.	J Asthma. 2012 Sep;49(7):673-8. doi: 10.3109/02770903.2012.701363. Epub 2012 Jul 17.	J Asthma. 2012	PubMed	citation	PMID:22799435	pubmed	22799435	create date:2012/07/18 | first author:de la Riva-Velasco E
Capillary electrophoresis--a new tool for ionic analysis of exhaled breath condensate.	/pubmed/22796027	KubÃ¡Åˆ P, Kobrin EG, Kaljurand M.	J Chromatogr A. 2012 Dec 7;1267:239-45. doi: 10.1016/j.chroma.2012.06.085. Epub 2012 Jul 2.	J Chromatogr A. 2012	PubMed	citation	PMID:22796027	pubmed	22796027	create date:2012/07/17 | first author:KubÃ¡Åˆ P
Complete surgical resection of lung tumor decreases exhalation of mutated KRAS oncogene.	/pubmed/22795503	Kordiak J, Szemraj J, Hamara K, Bialasiewicz P, Nowak D.	Respir Med. 2012 Sep;106(9):1293-300. doi: 10.1016/j.rmed.2012.06.019. Epub 2012 Jul 13.	Respir Med. 2012	PubMed	citation	PMID:22795503	pubmed	22795503	create date:2012/07/17 | first author:Kordiak J
Exhaled breath condensate analysis after long distance races.	/pubmed/22791615	Araneda OF, Guevara AJ, Contreras C, Lagos N, Berral FJ.	Int J Sports Med. 2012 Dec;33(12):955-61. doi: 10.1055/s-0032-1316314. Epub 2012 Jul 12.	Int J Sports Med. 2012	PubMed	citation	PMID:22791615	pubmed	22791615	create date:2012/07/14 | first author:Araneda OF
Leukotrienes B4, C4, D4 and E4 in the exhaled breath condensate (EBC), blood and urine in patients with pneumoconiosis.	/pubmed/22785421	PelclovÃ¡ D, FenclovÃ¡ Z, VlckovÃ¡ S, LebedovÃ¡ J, SyslovÃ¡ K, Pecha O, BelÃ¡cek J, NavrÃ¡til T, Kuzma M, Kacer P.	Ind Health. 2012;50(4):299-306. Epub 2012 Jun 13.	Ind Health. 2012	PubMed	citation	PMID:22785421	pubmed	22785421	create date:2012/07/13 | first author:PelclovÃ¡ D
Exhaled eicosanoid profiles in children with atopic asthma and healthy controls.	/pubmed/22782807	Glowacka E, Jedynak-Wasowicz U, Sanak M, Lis G.	Pediatr Pulmonol. 2013 Apr;48(4):324-35. doi: 10.1002/ppul.22615. Epub 2012 Jul 10.	Pediatr Pulmonol. 2013	PubMed	citation	PMID:22782807	pubmed	22782807	create date:2012/07/12 | first author:Glowacka E
Exhaled breath condensate analysis in chronic obstructive pulmonary disease.	/pubmed/22779120	Chhabra SK, Gupta M.	Indian J Chest Dis Allied Sci. 2012 Jan-Mar;54(1):27-37. Review.	Indian J Chest Dis Allied Sci. 2012	PubMed	citation	PMID:22779120	pubmed	22779120	create date:2012/07/12 | first author:Chhabra SK
Noninvasive monitoring of glucose levels: is exhaled breath the answer?	/pubmed/22768898	Roberts K, Jaffe A, Verge C, Thomas PS.	J Diabetes Sci Technol. 2012 May 1;6(3):659-64. Review.	J Diabetes Sci Technol. 2012	PubMed	citation	PMID:22768898 | PMCID:PMC3440060	pubmed	22768898	create date:2012/07/10 | first author:Roberts K
Association between exhaled breath condensate nitrate + nitrite levels with ambient coarse particle exposure in subjects with airways disease.	/pubmed/22767867	Manney S, Meddings CM, Harrison RM, Mansur AH, Karakatsani A, Analitis A, Katsouyanni K, Perifanou D, Kavouras IG, Kotronarou N, de Hartog JJ, Pekkanen J, HÃ¤meri K, ten Brink H, Hoek G, Ayres JG.	Occup Environ Med. 2012 Sep;69(9):663-9. doi: 10.1136/oemed-2011-100255. Epub 2012 Jul 5.	Occup Environ Med. 2012	PubMed	citation	PMID:22767867	pubmed	22767867	create date:2012/07/07 | first author:Manney S
Plasma and exhaled breath condensate nitrite-nitrate level in relation to environmental exposures in adults in the EGEA study.	/pubmed/22750238	Rava M, Varraso R, Decoster B, Huyvaert H, Le Moual N, Jacquemin B, KÃ¼nzli N, Kauffmann F, Zerimech F, Matran R, Nadif R.	Nitric Oxide. 2012 Oct 15;27(3):169-75. doi: 10.1016/j.niox.2012.06.007. Epub 2012 Jun 27.	Nitric Oxide. 2012	PubMed	citation	PMID:22750238	pubmed	22750238	create date:2012/07/04 | first author:Rava M
The effect of temperature on exhaled breath condensate collection.	/pubmed/22740588	Vyas A, Zhang Q, Gunaratne S, Lee W, Lin JL, Lin JS, Warwick G, Thomas PS.	J Breath Res. 2012 Sep;6(3):036002. doi: 10.1088/1752-7155/6/3/036002. Epub 2012 Jun 28.	J Breath Res. 2012	PubMed	citation	PMID:22740588	pubmed	22740588	create date:2012/06/29 | first author:Vyas A
Utility of exhaled breath condensate pH for diagnosing occupational asthma.	/pubmed/22739474	MuÃ±oz X, Velasco MI, Culebras M, Roca O, Morell F, Cruz MJ.	Int Arch Allergy Immunol. 2012;159(3):313-20. doi: 10.1159/000338287. Epub 2012 Jun 22.	Int Arch Allergy Immunol. 2012	PubMed	citation	PMID:22739474	pubmed	22739474	create date:2012/06/29 | first author:MuÃ±oz X
Asthma randomized trial of indoor wood smoke (ARTIS): rationale and methods.	/pubmed/22735495	Noonan CW, Ward TJ.	Contemp Clin Trials. 2012 Sep;33(5):1080-7. doi: 10.1016/j.cct.2012.06.006. Epub 2012 Jun 23.	Contemp Clin Trials. 2012	PubMed	citation	PMID:22735495 | PMCID:PMC3408844	pubmed	22735495	create date:2012/06/28 | first author:Noonan CW
Rapid flu diagnosis using silicon nanowire sensor.	/pubmed/22731392	Shen F, Wang J, Xu Z, Wu Y, Chen Q, Li X, Jie X, Li L, Yao M, Guo X, Zhu T.	Nano Lett. 2012 Jul 11;12(7):3722-30. doi: 10.1021/nl301516z. Epub 2012 Jun 26.	Nano Lett. 2012	PubMed	citation	PMID:22731392	pubmed	22731392	create date:2012/06/27 | first author:Shen F
Exhaled breath condensate pH in patients with cystic fibrosis.	/pubmed/22706320	Antus B, Barta I, Csiszer E, Kelemen K.	Inflamm Res. 2012 Oct;61(10):1141-7. doi: 10.1007/s00011-012-0508-9. Epub 2012 Jun 16.	Inflamm Res. 2012	PubMed	citation	PMID:22706320	pubmed	22706320	create date:2012/06/19 | first author:Antus B
Hydrogen peroxide and nitrite reduction in exhaled breath condensate of COPD patients.	/pubmed/22705948	Stefanska J, Sarniak A, Wlodarczyk A, Sokolowska M, Doniec Z, Bialasiewicz P, Nowak D, Pawliczak R.	Pulm Pharmacol Ther. 2012 Oct;25(5):343-8. doi: 10.1016/j.pupt.2012.06.001. Epub 2012 Jun 13.	Pulm Pharmacol Ther. 2012	PubMed	citation	PMID:22705948	pubmed	22705948	create date:2012/06/19 | first author:Stefanska J
The state of molecular biomarkers for the early detection of lung cancer.	/pubmed/22689914	Hassanein M, Callison JC, Callaway-Lane C, Aldrich MC, Grogan EL, Massion PP.	Cancer Prev Res (Phila). 2012 Aug;5(8):992-1006. doi: 10.1158/1940-6207.CAPR-11-0441. Epub 2012 Jun 11. Review.	Cancer Prev Res (Phila). 2012	PubMed	citation	PMID:22689914 | PMCID:PMC3723112	pubmed	22689914	create date:2012/06/13 | first author:Hassanein M
Impact of different welding techniques on biological effect markers in exhaled breath condensate of 58 mild steel welders.	/pubmed/22686312	Hoffmeyer F, Raulf-Heimsoth M, Lehnert M, Kendzia B, Bernard S, Berresheim H, DÃ¼ser M, Henry J, Weiss T, Koch HM, Pesch B, BrÃ¼ning T; Weldox Group..	J Toxicol Environ Health A. 2012;75(8-10):525-32. doi: 10.1080/15287394.2012.675303.	J Toxicol Environ Health A. 2012	PubMed	citation	PMID:22686312	pubmed	22686312	create date:2012/06/13 | first author:Hoffmeyer F
Eicosanoids in exhaled breath condensate and bronchoalveolar lavage fluid of patients with primary lung cancer.	/pubmed/22674413	Ciebiada M, GÃ³rski P, Antczak A.	Dis Markers. 2012;32(5):329-35. doi: 10.3233/DMA-2011-0890.	Dis Markers. 2012	PubMed	citation	PMID:22674413 | PMCID:PMC3826875	pubmed	22674413	create date:2012/06/08 | first author:Ciebiada M
Exhaled eicosanoids and biomarkers of oxidative stress in exacerbation of chronic obstructive pulmonary disease.	/pubmed/22662001	Antczak A, Ciebiada M, Pietras T, Piotrowski WJ, Kurmanowska Z, GÃ³rski P.	Arch Med Sci. 2012 May 9;8(2):277-85. doi: 10.5114/aoms.2012.28555.	Arch Med Sci. 2012	PubMed	citation	PMID:22662001 | PMCID:PMC3361040	pubmed	22662001	create date:2012/06/05 | first author:Antczak A
Non-invasive collection of exhaled breath condensate in rats: evaluation of pH, Hâ‚‚Oâ‚‚ and NOx in lipopolysaccharide-induced acute lung injury.	/pubmed/22658821	de Broucker V, Hassoun SM, Hulo S, ChÃ©rot-Kornobis N, NeviÃ¨re R, Matran R, Sobaszek A, Edme JL.	Vet J. 2012 Nov;194(2):222-8. doi: 10.1016/j.tvjl.2012.04.009. Epub 2012 Jun 1.	Vet J. 2012	PubMed	citation	PMID:22658821	pubmed	22658821	create date:2012/06/05 | first author:de Broucker V
Inflammatory markers and acid-base equilibrium in exhaled breath condensate of stable and unstable asthma patients.	/pubmed/22653320	Tomasiak-Lozowska MM, Zietkowski Z, Przeslaw K, Tomasiak M, Skiepko R, Bodzenta-Lukaszyk A.	Int Arch Allergy Immunol. 2012;159(2):121-9. doi: 10.1159/000335674. Epub 2012 May 30.	Int Arch Allergy Immunol. 2012	PubMed	citation	PMID:22653320	pubmed	22653320	create date:2012/06/02 | first author:Tomasiak-Lozowska MM
[Assessment of airway inflammation in chronic obstructive pulmonary disease: biomarkers in exhaled breath condensate].	/pubmed/22641258	Antus B.	Orv Hetil. 2012 Jun 3;153(22):843-51. doi: 10.1556/OH.2012.29383. Review. Hungarian.	Orv Hetil. 2012	PubMed	citation	PMID:22641258	pubmed	22641258	create date:2012/05/30 | first author:Antus B
Hydrogen peroxide in exhaled breath condensate: A clinical study.	/pubmed/22628925	Nagaraja C, Shashibhushan BL, Sagar, Asif M, Manjunath PH.	Lung India. 2012 Apr;29(2):123-7. doi: 10.4103/0970-2113.95303.	Lung India. 2012	PubMed	citation	PMID:22628925 | PMCID:PMC3354484	pubmed	22628925	create date:2012/05/26 | first author:Nagaraja C
Relation between biomarkers in exhaled breath condensate and internal exposure to metals from gas metal arc welding.	/pubmed/22622358	Hoffmeyer F, Raulf-Heimsoth M, Weiss T, Lehnert M, Gawrych K, Kendzia B, Harth V, Henry J, Pesch B, BrÃ¼ning T; WELDOX Study Group..	J Breath Res. 2012 Jun;6(2):027105. doi: 10.1088/1752-7155/6/2/027105.	J Breath Res. 2012	PubMed	citation	PMID:22622358	pubmed	22622358	create date:2012/05/25 | first author:Hoffmeyer F
News from the Breath Analysis Summit 2011.	/pubmed/22622266	Corradi M, Mutti A.	J Breath Res. 2012 Jun;6(2):020201. Epub 2012 May 23.	J Breath Res. 2012	PubMed	citation	PMID:22622266	pubmed	22622266	create date:2012/05/25 | first author:Corradi M
Residential proximity to a major roadway is associated with features of asthma control in children.	/pubmed/22615884	Brown MS, Sarnat SE, DeMuth KA, Brown LA, Whitlock DR, Brown SW, Tolbert PE, Fitzpatrick AM.	PLoS One. 2012;7(5):e37044. doi: 10.1371/journal.pone.0037044. Epub 2012 May 17.	PLoS One. 2012	PubMed	citation	PMID:22615884 | PMCID:PMC3355164	pubmed	22615884	create date:2012/05/23 | first author:Brown MS
Exhaled breath condensate purines correlate with lung function in infants and preschoolers.	/pubmed/22615171	Patel K, Davis SD, Johnson R, Esther CR Jr.	Pediatr Pulmonol. 2013 Feb;48(2):182-7. doi: 10.1002/ppul.22573. Epub 2012 May 21.	Pediatr Pulmonol. 2013	PubMed	citation	PMID:22615171 | PMCID:PMC3434248	pubmed	22615171	create date:2012/05/23 | first author:Patel K
Soluble triggering receptor expressed on myeloid cells-1 (sTREM-1) as a diagnostic marker of ventilator-associated pneumonia.	/pubmed/22613763	Palazzo SJ, Simpson TA, Simmons JM, Schnapp LM.	Respir Care. 2012 Dec;57(12):2052-8. doi: 10.4187/respcare.01703.	Respir Care. 2012	PubMed	citation	PMID:22613763 | PMCID:PMC4432465	pubmed	22613763	create date:2012/05/23 | first author:Palazzo SJ
Associations between nitric oxide synthase genes and exhaled NO-related phenotypes according to asthma status.	/pubmed/22590587	Bouzigon E, Monier F, Boussaha M, Le Moual N, Huyvaert H, Matran R, Letort S, Bousquet J, Pin I, Lathrop M, Kauffmann F, Demenais F, Nadif R; EGEA Cooperative Group..	PLoS One. 2012;7(5):e36672. doi: 10.1371/journal.pone.0036672. Epub 2012 May 9.	PLoS One. 2012	PubMed	citation	PMID:22590587 | PMCID:PMC3348876	pubmed	22590587	create date:2012/05/17 | first author:Bouzigon E
Collection of aerosolized human cytokines using TeflonÂ® filters.	/pubmed/22574123	McKenzie JH, McDevitt JJ, Fabian MP, Hwang GM, Milton DK.	PLoS One. 2012;7(5):e35814. doi: 10.1371/journal.pone.0035814. Epub 2012 May 4.	PLoS One. 2012	PubMed	citation	PMID:22574123 | PMCID:PMC3344827	pubmed	22574123	create date:2012/05/11 | first author:McKenzie JH
Microsatellite alterations and cell-free DNA analysis: could they increase the cytology sensitivity in the diagnosis of malignant pleural effusion?	/pubmed/22551519	Carpagnano GE, Costantino E, Palladino GP, Lacedonia D, Martinelli D, Orlando S, Foschino-Barbaro MP.	Rejuvenation Res. 2012 Jun;15(3):265-73. doi: 10.1089/rej.2011.1260. Epub 2012 May 2.	Rejuvenation Res. 2012	PubMed	citation	PMID:22551519	pubmed	22551519	create date:2012/05/04 | first author:Carpagnano GE
Asthmatic cough and airway oxidative stress.	/pubmed/22546340	Koskela HO, Purokivi MK, Nieminen RM, Moilanen E.	Respir Physiol Neurobiol. 2012 May 31;181(3):346-50. doi: 10.1016/j.resp.2012.04.006. Epub 2012 Apr 21.	Respir Physiol Neurobiol. 2012	PubMed	citation	PMID:22546340	pubmed	22546340	create date:2012/05/02 | first author:Koskela HO
Effects of wood smoke particles from wood-burning stoves on the respiratory health of atopic humans.	/pubmed/22546175	Riddervold IS, BÃ¸nlÃ¸kke JH, Olin AC, GrÃ¸nborg TK, SchlÃ¼nssen V, Skogstrand K, Hougaard D, Massling A, Sigsgaard T.	Part Fibre Toxicol. 2012 Apr 30;9:12. doi: 10.1186/1743-8977-9-12.	Part Fibre Toxicol. 2012	PubMed	citation	PMID:22546175 | PMCID:PMC3419683	pubmed	22546175	create date:2012/05/02 | first author:Riddervold IS
Exhaled breath condensate MMP-9 level and its relationship wÄ±th asthma severity and interleukin-4/10 levels in children.	/pubmed/22541398	Karakoc GB, Yukselen A, Yilmaz M, Altintas DU, Kendirli SG.	Ann Allergy Asthma Immunol. 2012 May;108(5):300-4. doi: 10.1016/j.anai.2012.02.019. Epub 2012 Mar 27.	Ann Allergy Asthma Immunol. 2012	PubMed	citation	PMID:22541398	pubmed	22541398	create date:2012/05/01 | first author:Karakoc GB
Methodological aspects of exhaled breath condensate collection and analysis.	/pubmed/22522968	Rosias P.	J Breath Res. 2012 Jun;6(2):027102. doi: 10.1088/1752-7155/6/2/027102. Epub 2012 Apr 20. Review.	J Breath Res. 2012	PubMed	citation	PMID:22522968	pubmed	22522968	create date:2012/04/24 | first author:Rosias P
Prediction of asthma exacerbations in children: results of a one-year prospective study.	/pubmed/22515395	Robroeks CM, van Vliet D, JÃ¶bsis Q, Braekers R, Rijkers GT, Wodzig WK, Bast A, Zimmermann LJ, Dompeling E.	Clin Exp Allergy. 2012 May;42(5):792-8. doi: 10.1111/j.1365-2222.2012.03992.x.	Clin Exp Allergy. 2012	PubMed	citation	PMID:22515395	pubmed	22515395	create date:2012/04/21 | first author:Robroeks CM
Melatonin reduces lung oxidative stress in patients with chronic obstructive pulmonary disease: a randomized, double-blind, placebo-controlled study.	/pubmed/22507631	de Matos Cavalcante AG, de Bruin PF, de Bruin VM, Nunes DM, Pereira ED, Cavalcante MM, Andrade GM.	J Pineal Res. 2012 Oct;53(3):238-44. doi: 10.1111/j.1600-079X.2012.00992.x. Epub 2012 Apr 17.	J Pineal Res. 2012	PubMed	citation	PMID:22507631	pubmed	22507631	create date:2012/04/18 | first author:de Matos Cavalcante AG
Differential inflammatory response to inhaled lipopolysaccharide targeted either to the airways or the alveoli in man.	/pubmed/22496751	MÃ¶ller W, Heimbeck I, Hofer TP, Khadem Saba G, Neiswirth M, Frankenberger M, Ziegler-Heitbrock L.	PLoS One. 2012;7(4):e33505. doi: 10.1371/journal.pone.0033505. Epub 2012 Apr 4.	PLoS One. 2012	PubMed	citation	PMID:22496751 | PMCID:PMC3319549	pubmed	22496751	create date:2012/04/13 | first author:MÃ¶ller W
Assessment of exposure to metals in lead processing industries.	/pubmed/22487273	FÃ©lix PM, Almeida SM, Pinheiro T, Sousa J, Franco C, Wolterbeek HT.	Int J Hyg Environ Health. 2013 Jan;216(1):17-24. doi: 10.1016/j.ijheh.2012.03.003. Epub 2012 Apr 8.	Int J Hyg Environ Health. 2013	PubMed	citation	PMID:22487273	pubmed	22487273	create date:2012/04/11 | first author:FÃ©lix PM
Inflammatory mediators in exhaled breath condensate of healthy donors and exacerbated COPD patients.	/pubmed/22469918	Tateosian NL, Costa MJ, Guerrieri D, Barro A, Mazzei JA, Eduardo Chuluyan H.	Cytokine. 2012 Jun;58(3):361-7. doi: 10.1016/j.cyto.2012.03.006. Epub 2012 Apr 1.	Cytokine. 2012	PubMed	citation	PMID:22469918	pubmed	22469918	create date:2012/04/04 | first author:Tateosian NL
Diagnosis of occupational asthma: an update.	/pubmed/22467203	Jares EJ, Baena-Cagnani CE, GÃ³mez RM.	Curr Allergy Asthma Rep. 2012 Jun;12(3):221-31. doi: 10.1007/s11882-012-0259-2. Review.	Curr Allergy Asthma Rep. 2012	PubMed	citation	PMID:22467203	pubmed	22467203	create date:2012/04/03 | first author:Jares EJ
Profile of eicosanoids in breath condensate in asthma and COPD.	/pubmed/22451217	Fritscher LG, Post M, Rodrigues MT, Silverman F, Balter M, Chapman KR, Zamel N.	J Breath Res. 2012 Jun;6(2):026001. doi: 10.1088/1752-7155/6/2/026001. Epub 2012 Mar 27.	J Breath Res. 2012	PubMed	citation	PMID:22451217	pubmed	22451217	create date:2012/03/28 | first author:Fritscher LG
Sensitive determination of isoprostanes in exhaled breath condensate samples with use of liquid chromatography-tandem mass spectrometry.	/pubmed/22445305	Janicka M, Kubica P, Kot-Wasik A, Kot J, NamieÅ›nik J.	J Chromatogr B Analyt Technol Biomed Life Sci. 2012 Apr 15;893-894:144-9. doi: 10.1016/j.jchromb.2012.03.005. Epub 2012 Mar 9.	J Chromatogr B Analyt Technol Biomed Life Sci. 2012	PubMed	citation	PMID:22445305	pubmed	22445305	create date:2012/03/27 | first author:Janicka M
Oxidative stress in the airways of children with asthma and allergic rhinitis.	/pubmed/22435922	Celik M, Tuncer A, Soyer OU, SaÃ§kesen C, Tanju Besler H, Kalayci O.	Pediatr Allergy Immunol. 2012 Sep;23(6):556-61. doi: 10.1111/j.1399-3038.2012.01294.x. Epub 2012 Mar 22.	Pediatr Allergy Immunol. 2012	PubMed	citation	PMID:22435922	pubmed	22435922	create date:2012/03/23 | first author:Celik M
The dynamic range of the human metabolome revealed by challenges.	/pubmed/22426117	Krug S, KastenmÃ¼ller G, StÃ¼ckler F, Rist MJ, Skurk T, Sailer M, Raffler J, RÃ¶misch-Margl W, Adamski J, Prehn C, Frank T, Engel KH, Hofmann T, Luy B, Zimmermann R, Moritz F, Schmitt-Kopplin P, Krumsiek J, Kremer W, Huber F, Oeh U, Theis FJ, et al.	FASEB J. 2012 Jun;26(6):2607-19. doi: 10.1096/fj.11-198093. Epub 2012 Mar 16.	FASEB J. 2012	PubMed	citation	PMID:22426117	pubmed	22426117	create date:2012/03/20 | first author:Krug S
12-hydroxy-eicosatetraenoic acid (12-HETE): a biomarker of Churg-Strauss syndrome.	/pubmed/22417211	Szczeklik W, Sanak M, Mastalerz L, SokoÅ‚owska BM, Gielicz A, Soja J, Kumik J, MusiaÅ‚ J, Szczeklik A.	Clin Exp Allergy. 2012 Apr;42(4):513-22. doi: 10.1111/j.1365-2222.2011.03943.x.	Clin Exp Allergy. 2012	PubMed	citation	PMID:22417211	pubmed	22417211	create date:2012/03/16 | first author:Szczeklik W
Evidence of unexpected oxidative stress in airways of adolescents born very pre-term.	/pubmed/22408207	Filippone M, Bonetto G, Corradi M, Frigo AC, Baraldi E.	Eur Respir J. 2012 Nov;40(5):1253-9. doi: 10.1183/09031936.00185511. Epub 2012 Mar 9.	Eur Respir J. 2012	PubMed	citation	PMID:22408207	pubmed	22408207	create date:2012/03/13 | first author:Filippone M
[Tumor necrosis factor as an early marker of inflammation in healthy smokers].	/pubmed/22401725	DÃ­ez PiÃ±a JM, FernÃ¡ndez AceÃ±ero MJ, Llorente Alonso MJ, DÃ­az Lobato S, Mayoralas Alises S, PÃ©rez RodrÃ­guez E, Alvaro Ãlvarez D, FlÃ³rez Horcajada A, PÃ©rez Rojo R.	Med Clin (Barc). 2012 Jun 16;139(2):47-53. doi: 10.1016/j.medcli.2011.11.032. Epub 2012 Mar 6. Spanish.	Med Clin (Barc). 2012	PubMed	citation	PMID:22401725	pubmed	22401725	create date:2012/03/10 | first author:DÃ­ez PiÃ±a JM
[Assessment of airway inflammation by exhaled gas and exhaled breath condensate].	/pubmed/22398422	Matsunaga K.	Arerugi. 2012 Jan;61(1):1-9. Review. Japanese. No abstract available.	Arerugi. 2012	PubMed	citation	PMID:22398422	pubmed	22398422	create date:2012/03/09 | first author:Matsunaga K
Exhaled breath condensate collection in the mechanically ventilated patient.	/pubmed/22398157	Carter SR, Davis CS, Kovacs EJ.	Respir Med. 2012 May;106(5):601-13. doi: 10.1016/j.rmed.2012.02.003. Epub 2012 Mar 6. Review.	Respir Med. 2012	PubMed	citation	PMID:22398157 | PMCID:PMC3314159	pubmed	22398157	create date:2012/03/09 | first author:Carter SR
Frontiers in occupational and environmental lung disease research.	/pubmed/22396562	Muzaffar SAF, Christiani DC.	Chest. 2012 Mar;141(3):772-781. doi: 10.1378/chest.11-0156.	Chest. 2012	PubMed	citation	PMID:22396562	pubmed	22396562	create date:2012/03/08 | first author:Muzaffar SAF
Exhaled breath condensate: a breathalyzer for lung inflammation.	/pubmed/22391827	Zimmerman JJ.	Pediatr Crit Care Med. 2012 Mar;13(2):212-4. doi: 10.1097/PCC.0b013e31823db213. No abstract available.	Pediatr Crit Care Med. 2012	PubMed	citation	PMID:22391827	pubmed	22391827	create date:2012/03/07 | first author:Zimmerman JJ
Diagnostic utility of exhaled breath condensate analysis in conjunction with specific inhalation challenge in individuals with suspected work-related asthma.	/pubmed/22374196	SÃ¡nchez-Vidaurre S, Cruz MJ, GÃ³mez-OllÃ©s S, Morell F, MuÃ±oz X.	Ann Allergy Asthma Immunol. 2012 Mar;108(3):151-6. doi: 10.1016/j.anai.2011.12.010. Epub 2012 Jan 13.	Ann Allergy Asthma Immunol. 2012	PubMed	citation	PMID:22374196	pubmed	22374196	create date:2012/03/01 | first author:SÃ¡nchez-Vidaurre S
Developments in novel breath tests for bacterial and fungal pulmonary infection.	/pubmed/22366996	Chambers ST, Scott-Thomas A, Epton M.	Curr Opin Pulm Med. 2012 May;18(3):228-32. doi: 10.1097/MCP.0b013e328351f98b. Review.	Curr Opin Pulm Med. 2012	PubMed	citation	PMID:22366996	pubmed	22366996	create date:2012/03/01 | first author:Chambers ST
Inadvertent triggering of the ventilator caused by surgically placed pacer wires.	/pubmed/22348888	France TE, Garnett AR, Grooms D.	Respir Care. 2012 Aug;57(8):1334-6. doi: 10.4187/respcare.01378. Epub 2012 Feb 17.	Respir Care. 2012	PubMed	citation	PMID:22348888	pubmed	22348888	create date:2012/02/22 | first author:France TE
Fractionated breath condensate sampling: H(2)O(2) concentrations of the alveolar fraction may be related to asthma control in children.	/pubmed/22333039	Trischler J, Merkel N, KÃ¶nitzer S, MÃ¼ller CM, Unverzagt S, Lex C.	Respir Res. 2012 Feb 14;13:14. doi: 10.1186/1465-9921-13-14.	Respir Res. 2012	PubMed	citation	PMID:22333039 | PMCID:PMC3305587	pubmed	22333039	create date:2012/02/16 | first author:Trischler J
Clinical applications of lung function tests: a revisit.	/pubmed/22329710	Liang BM, Lam DC, Feng YL.	Respirology. 2012 May;17(4):611-9. doi: 10.1111/j.1440-1843.2012.02149.x. Review.	Respirology. 2012	PubMed	citation	PMID:22329710	pubmed	22329710	create date:2012/02/15 | first author:Liang BM
Non-invasive biomarkers of lung inflammation in smoking subjects.	/pubmed/22320297	Malerba M, Montuschi P.	Curr Med Chem. 2012;19(2):187-96. Review.	Curr Med Chem. 2012	PubMed	citation	PMID:22320297	pubmed	22320297	create date:2012/02/11 | first author:Malerba M
Bronchial hyperresponsiveness and airway inflammation in patients with seasonal allergic rhinitis.	/pubmed/22312937	Skiepko R, Zietkowski Z, Tomasiak-Lozowska MM, Tomasiak M, Bodzenta-Lukaszyk A.	J Investig Allergol Clin Immunol. 2011;21(7):532-9.	J Investig Allergol Clin Immunol. 2011	PubMed	citation	PMID:22312937	pubmed	22312937	create date:2012/02/09 | first author:Skiepko R
Exposure of healthy subjects with emissions from a gas metal arc welding process: part 3--biological effect markers and lung function.	/pubmed/22311008	Brand P, Bischof K, Siry L, Bertram J, Schettgen T, Reisgen U, Kraus T, Gube M.	Int Arch Occup Environ Health. 2013 Jan;86(1):39-45. doi: 10.1007/s00420-012-0740-1. Epub 2012 Feb 5.	Int Arch Occup Environ Health. 2013	PubMed	citation	PMID:22311008	pubmed	22311008	create date:2012/02/09 | first author:Brand P
Metabolomic signatures in nuclear magnetic resonance spectra of exhaled breath condensate identify asthma.	/pubmed/22298617	Sinha A, Krishnan V, Sethi T, Roy S, Ghosh B, Lodha R, Kabra S, Agrawal A.	Eur Respir J. 2012 Feb;39(2):500-2. doi: 10.1183/09031936.00047711. No abstract available.	Eur Respir J. 2012	PubMed	citation	PMID:22298617	pubmed	22298617	create date:2012/02/03 | first author:Sinha A
Nuclear magnetic resonance-based metabolomics of exhaled breath condensate: methodological aspects.	/pubmed/22298616	Motta A, Paris D, Melck D, de Laurentiis G, Maniscalco M, Sofia M, Montuschi P.	Eur Respir J. 2012 Feb;39(2):498-500. doi: 10.1183/09031936.00036411. No abstract available.	Eur Respir J. 2012	PubMed	citation	PMID:22298616	pubmed	22298616	create date:2012/02/03 | first author:Motta A
Apocynin reduces reactive oxygen species concentrations in exhaled breath condensate in asthmatics.	/pubmed/22296407	Stefanska J, Sarniak A, Wlodarczyk A, Sokolowska M, Pniewska E, Doniec Z, Nowak D, Pawliczak R.	Exp Lung Res. 2012 Mar;38(2):90-9. doi: 10.3109/01902148.2011.649823.	Exp Lung Res. 2012	PubMed	citation	PMID:22296407	pubmed	22296407	create date:2012/02/03 | first author:Stefanska J
Exhaled Eicosanoids following Bronchial Aspirin Challenge in Asthma Patients with and without Aspirin Hypersensitivity: The Pilot Study.	/pubmed/22291720	Mastalerz L, Sanak M, Kumik J, Gawlewicz-Mroczka A, Celejewska-WÃ³jcik N, Cmiel A, Szczeklik A.	J Allergy (Cairo). 2012;2012:696792. doi: 10.1155/2012/696792. Epub 2012 Jan 12.	J Allergy (Cairo). 2012	PubMed	citation	PMID:22291720 | PMCID:PMC3265180	pubmed	22291720	create date:2012/02/01 | first author:Mastalerz L
Temporal stability and species specificity in bacteria associated with the bottlenose dolphins respiratory system.	/pubmed/23757234	Lima N, Rogers T, Acevedo-Whitehouse K, Brown MV.	Environ Microbiol Rep. 2012 Feb;4(1):89-96. doi: 10.1111/j.1758-2229.2011.00306.x. Epub 2011 Nov 27.	Environ Microbiol Rep. 2012	PubMed	citation	PMID:23757234	pubmed	23757234	create date:2012/02/01 | first author:Lima N
The cough receptor TRPV1 agonists 15(S)-HETE and LTB4 in the cough response to hypertonicity.	/pubmed/22280233	Koskela H, Purokivi M, Nieminen R, Moilanen E.	Inflamm Allergy Drug Targets. 2012 Apr;11(2):102-8.	Inflamm Allergy Drug Targets. 2012	PubMed	citation	PMID:22280233	pubmed	22280233	create date:2012/01/28 | first author:Koskela H
Clarithromycin therapy for patients with cystic fibrosis: a randomized controlled trial.	/pubmed/22266895	Robinson P, Schechter MS, Sly PD, Winfield K, Smith J, Brennan S, Shinkai M, Henke MO, Rubin BK.	Pediatr Pulmonol. 2012 Jun;47(6):551-7. doi: 10.1002/ppul.21613. Epub 2012 Jan 20.	Pediatr Pulmonol. 2012	PubMed	citation	PMID:22266895	pubmed	22266895	create date:2012/01/24 | first author:Robinson P
Somatostatin receptor scintigraphy in sarcoidosis: relation to selected clinical and laboratory markers.	/pubmed/22249433	Piotrowski WJ, BieÅ„kiewicz M, Frieske I, Marczak J, Antczak A, GÃ³rski P, KuÅ›mierek J, PÅ‚achciÅ„ska A.	Pol Arch Med Wewn. 2012;122(3):98-106. Epub 2012 Feb 14.	Pol Arch Med Wewn. 2012	PubMed	citation	PMID:22249433	pubmed	22249433	create date:2012/01/18 | first author:Piotrowski WJ
Nitric oxide in the exhaled breath condensate of healthy volunteers collected with a reusable device.	/pubmed/22244948	Alves Vento D, ArcÃªncio L, Rodrigues AJ.	Arch Bronconeumol. 2012 Apr;48(4):120-5. doi: 10.1016/j.arbres.2011.11.007. Epub 2012 Jan 13. English, Spanish.	Arch Bronconeumol. 2012	PubMed	citation	PMID:22244948	pubmed	22244948	create date:2012/01/17 | first author:Alves Vento D
Reflux revisited: advancing the role of pepsin.	/pubmed/22242022	Bardhan KD, Strugala V, Dettmar PW.	Int J Otolaryngol. 2012;2012:646901. doi: 10.1155/2012/646901. Epub 2011 Nov 10.	Int J Otolaryngol. 2012	PubMed	citation	PMID:22242022 | PMCID:PMC3216344	pubmed	22242022	create date:2012/01/14 | first author:Bardhan KD
Exhaled breath condensate (EBC) biomarkers in pulmonary fibrosis.	/pubmed/22233623	Chow S, Thomas PS, Malouf M, Yates DH.	J Breath Res. 2012 Mar;6(1):016004. doi: 10.1088/1752-7155/6/1/016004. Epub 2012 Jan 10.	J Breath Res. 2012	PubMed	citation	PMID:22233623	pubmed	22233623	create date:2012/01/12 | first author:Chow S
Detection of gastro-oesophageal reflux disease (GORD) in patients with obstructive lung disease using exhaled breath profiling.	/pubmed/22233591	Timms C, Thomas PS, Yates DH.	J Breath Res. 2012 Mar;6(1):016003. doi: 10.1088/1752-7155/6/1/016003. Epub 2012 Jan 10.	J Breath Res. 2012	PubMed	citation	PMID:22233591	pubmed	22233591	create date:2012/01/12 | first author:Timms C
Elevated inflammatory markers at preschool age precede persistent wheezing at school age.	/pubmed/22192238	van de Kant KD, Jansen MA, Klaassen EM, van der Grinten CP, Rijkers GT, Muris JW, van Schayck OC, JÃ¶bsis Q, Dompeling E.	Pediatr Allergy Immunol. 2012 May;23(3):259-64. doi: 10.1111/j.1399-3038.2011.01244.x. Epub 2011 Dec 23.	Pediatr Allergy Immunol. 2012	PubMed	citation	PMID:22192238	pubmed	22192238	create date:2011/12/24 | first author:van de Kant KD
Markers of oxidative stress are increased in exhaled breath condensates of children with atopic dermatitis.	/pubmed/22175656	Peroni DG, Bodini A, Corradi M, Coghi A, Boner AL, Piacentini GL.	Br J Dermatol. 2012 Apr;166(4):839-43. doi: 10.1111/j.1365-2133.2011.10771.x.	Br J Dermatol. 2012	PubMed	citation	PMID:22175656	pubmed	22175656	create date:2011/12/20 | first author:Peroni DG
Increased oxidative/nitrosative stress markers measured non- invasively in patients with high 2,3,7,8-tetrachloro-dibenzo-p-dioxin plasma level.	/pubmed/22167218	Pelclova D, Navratil T, Fenclova Z, Vlckova S, Kupka K, Urban P, Ridzon P, Zikan V, Landova L, Syslova K, Kuzma M, Kacer P.	Neuro Endocrinol Lett. 2011;32 Suppl 1:71-6.	Neuro Endocrinol Lett. 2011	PubMed	citation	PMID:22167218	pubmed	22167218	create date:2011/12/15 | first author:Pelclova D
Urates in exhaled breath condensate of children with obstructive sleep apnea.	/pubmed/22135853	Vlasic V, Trifunovic J, Cepelak I, Nimac P, Topic RZ, Dodig S.	Biochem Med (Zagreb). 2011;21(2):139-44.	Biochem Med (Zagreb). 2011	PubMed	citation	PMID:22135853	pubmed	22135853	create date:2011/12/06 | first author:Vlasic V
Leptin levels in exhaled breath condensate from asthmatic children: a pilot study.	/pubmed/22107135	Inci D, Basek P, Wildhaber JH, Moeller A.	Clin Chem Lab Med. 2011 Nov 23;50(3):593-4. doi: 10.1515/CCLM.2011.801. No abstract available.	Clin Chem Lab Med. 2011	PubMed	citation	PMID:22107135	pubmed	22107135	create date:2011/11/24 | first author:Inci D
NMR spectroscopy metabolomic profiling of exhaled breath condensate in patients with stable and unstable cystic fibrosis.	/pubmed/22106016	Montuschi P, Paris D, Melck D, Lucidi V, Ciabattoni G, Raia V, Calabrese C, Bush A, Barnes PJ, Motta A.	Thorax. 2012 Mar;67(3):222-8. doi: 10.1136/thoraxjnl-2011-200072. Epub 2011 Nov 21.	Thorax. 2012	PubMed	citation	PMID:22106016	pubmed	22106016	create date:2011/11/23 | first author:Montuschi P
Surfactant protein A and albumin in particles in exhaled air.	/pubmed/22100538	Larsson P, Mirgorodskaya E, Samuelsson L, Bake B, Almstrand AC, Bredberg A, Olin AC.	Respir Med. 2012 Feb;106(2):197-204. doi: 10.1016/j.rmed.2011.10.008. Epub 2011 Nov 18.	Respir Med. 2012	PubMed	citation	PMID:22100538	pubmed	22100538	create date:2011/11/22 | first author:Larsson P
Comparison of two devices and two breathing patterns for exhaled breath condensate sampling.	/pubmed/22087323	HÃ¼ttmann EM, Greulich T, Hattesohl A, Schmid S, Noeske S, Herr C, John G, JÃ¶rres RA, MÃ¼ller B, Vogelmeier C, Koczulla AR.	PLoS One. 2011;6(11):e27467. doi: 10.1371/journal.pone.0027467. Epub 2011 Nov 7. Erratum in: PLoS One. 2016;11(3):e0152620.	PLoS One. 2011	PubMed	citation	PMID:22087323 | PMCID:PMC3210176	pubmed	22087323	create date:2011/11/17 | first author:HÃ¼ttmann EM
Pulmonary oxidative stress is induced by maximal exercise in young cigarette smokers.	/pubmed/22080589	Taito S, Sekikawa K, Domen S, Konishi K, Kimura T, Takahashi M, Inamizu T, Hamada H.	Nicotine Tob Res. 2012 Feb;14(2):243-7. doi: 10.1093/ntr/ntr237. Epub 2011 Nov 11.	Nicotine Tob Res. 2012	PubMed	citation	PMID:22080589	pubmed	22080589	create date:2011/11/15 | first author:Taito S
[Bases and perspectives of biological monitoring: from the analysis of individual compounds in blood and urine to exposome characterization in exhaled air].	/pubmed/22073673	Mutti A.	G Ital Med Lav Ergon. 2011 Jul-Sep;33(3):273-5. Italian.	G Ital Med Lav Ergon. 2011	PubMed	citation	PMID:22073673	pubmed	22073673	create date:2011/11/12 | first author:Mutti A
[Airway biomarkers in chronic obstructive pulmonary disease].	/pubmed/22073577	Tohda Y, Higashimoto Y.	Nihon Rinsho. 2011 Oct;69(10):1802-5. Japanese.	Nihon Rinsho. 2011	PubMed	citation	PMID:22073577	pubmed	22073577	create date:2011/11/12 | first author:Tohda Y
Oxidative stress markers in exhaled breath condensate in lung fibroses are not significantly affected by systemic diseases.	/pubmed/22020018	PelclovÃ¡ D, FenclovÃ¡ Z, SyslovÃ¡ K, VlÄkovÃ¡ S, LebedovÃ¡ J, Pecha O, BÄ›lÃ¡Äek J, NavrÃ¡til T, Kuzma M, KaÄer P.	Ind Health. 2011;49(6):746-54. Epub 2011 Oct 20.	Ind Health. 2011	PubMed	citation	PMID:22020018	pubmed	22020018	create date:2011/10/25 | first author:PelclovÃ¡ D
Exhaled breath analysis and sleep.	/pubmed/22003329	Carpagnano GE.	J Clin Sleep Med. 2011 Oct 15;7(5 Suppl):S34-7. doi: 10.5664/JCSM.1358. Review.	J Clin Sleep Med. 2011	PubMed	citation	PMID:22003329 | PMCID:PMC3190415	pubmed	22003329	create date:2011/10/19 | first author:Carpagnano GE
Why conventional exhaled breath condensate pH studies cannot provide reliable estimates of airway acidification.	/pubmed/21972393	Effros RM, Casaburi R, Porszasz J, Rehan V.	Chest. 2011 Oct;140(4):1099. doi: 10.1378/chest.11-0974. No abstract available.	Chest. 2011	PubMed	citation	PMID:21972393 | PMCID:PMC3415116	pubmed	21972393	create date:2011/10/06 | first author:Effros RM
Oxidative stress levels in exhaled breath condensate associated with COPD and smoking.	/pubmed/21968597	Inonu H, Doruk S, Sahin S, Erkorkmaz U, Celik D, Celikel S, Seyfikli Z.	Respir Care. 2012 Mar;57(3):413-9. doi: 10.4187/respcare.01302. Epub 2011 Sep 26.	Respir Care. 2012	PubMed	citation	PMID:21968597	pubmed	21968597	create date:2011/10/05 | first author:Inonu H
Detection of tumor necrosis factor-Î± and interleukin-6 in exhaled breath condensate of rats with pneumonia due to staphylococcal enterotoxin B.	/pubmed/21967195	Heidemann SM, Sandhu H, Kovacevic N, Phumeetham S, Solomon R.	Exp Lung Res. 2011 Nov;37(9):563-7. doi: 10.3109/01902148.2011.611963. Epub 2011 Oct 3.	Exp Lung Res. 2011	PubMed	citation	PMID:21967195	pubmed	21967195	create date:2011/10/05 | first author:Heidemann SM
Could exhaled ferritin and SOD be used as markers for lung cancer and prognosis prediction purposes?	/pubmed/21955247	Carpagnano GE, Lacedonia D, Palladino GP, Koutelou A, Martinelli D, Orlando S, Foschino-Barbaro MP.	Eur J Clin Invest. 2012 May;42(5):478-86. doi: 10.1111/j.1365-2362.2011.02603.x. Epub 2011 Sep 28.	Eur J Clin Invest. 2012	PubMed	citation	PMID:21955247	pubmed	21955247	create date:2011/10/01 | first author:Carpagnano GE
Functional state of the respiratory and immune system in children-residents of the radioactive contaminated territories.	/pubmed/21954632	Kolpakov IY, Vdovenko VN, Stepanova YI, Bazyka DA, Karmaus WJ, Svendsen ER.	Lik Sprava. 2011 Jan-Mar;(1-2):21-9.	Lik Sprava. 2011	PubMed	citation	PMID:21954632	pubmed	21954632	create date:2011/10/01 | first author:Kolpakov IY
HPV in exhaled breath condensate of lung cancer patients.	/pubmed/21952627	Carpagnano GE, Koutelou A, Natalicchio MI, Martinelli D, Ruggieri C, Di Taranto A, Antonetti R, Carpagnano F, Foschino-Barbaro MP.	Br J Cancer. 2011 Oct 11;105(8):1183-90. doi: 10.1038/bjc.2011.354. Epub 2011 Sep 27.	Br J Cancer. 2011	PubMed	citation	PMID:21952627 | PMCID:PMC3208494	pubmed	21952627	create date:2011/09/29 | first author:Carpagnano GE
Airway inflammation and eotaxin in exhaled breath condensate of patients with severe persistent allergic asthma during omalizumab therapy.	/pubmed/21940268	Zietkowski Z, Skiepko R, Tomasiak-Lozowska MM, Bodzenta-Lukaszyk A.	Adv Med Sci. 2011;56(2):318-22. doi: 10.2478/v10039-011-0024-0.	Adv Med Sci. 2011	PubMed	citation	PMID:21940268	pubmed	21940268	create date:2011/09/24 | first author:Zietkowski Z
Oxidative status in the lungs associated with tobacco smoke exposure.	/pubmed/21913795	Doruk S, Ozyurt H, Inonu H, Erkorkmaz U, Saylan O, Seyfikli Z.	Clin Chem Lab Med. 2011 Sep 13;49(12):2007-12. doi: 10.1515/CCLM.2011.698.	Clin Chem Lab Med. 2011	PubMed	citation	PMID:21913795	pubmed	21913795	create date:2011/09/15 | first author:Doruk S
[truncated: 812 more rows]

## Sheet: 17-Direct MS
Title	URL	Description	Details	ShortDetails	Resource	Type	Identifiers	Db	EntrezUID	Properties
[truncated: 303 more rows]

## Sheet: 18-GC-MS
Title	URL	Description	Details	ShortDetails	Resource	Type	Identifiers	Db	EntrezUID	Properties
[truncated: 819 more rows]

## Sheet: 19-LC-MS
Title	URL	Description	Details	ShortDetails	Resource	Type	Identifiers	Db	EntrezUID	Properties
[truncated: 182 more rows]

[truncated: 2 more sheets: 20-Alcohol, 21-Sensors]
